# Supplementary material for: GABA signalling modulates stomatal opening to enhance plant water use efficiency and drought resilience
Source: Nat Commun. 2021 Mar 29;12:1952. doi: 10.1038/s41467-021-21694-3 (PMC8007581; doi:10.1038/s41467-021-21694-3)
Supplement: Supplementary file 4 — Source Data [file 41467_2021_21694_MOESM4_ESM.xlsx]

## Sheet: Figure 2
Fig.2a
	Control
Light to Light	3.2005	3.0501	3.408	2.0253	3.7135	2.9976	4.0296	4.0085	2.8741	4.0127	2.2631	3.0108	2.9825	2.4759	2.6612	2.5235	3.7181	2.4134	1.4282	1.3167	2.9995	3.0649	2.6612	2.9596	2.5303	2.8642	2.7677	2.4016	2.4759	2.129	3.7755	3.408	4.4911	2.2781	3.4213	2.8563	3.1524	2.3346	3.9744	3.7257	2.3921	1.9628	3.087	3.3153	1.5129	0.9521	1.8621	2.4297	1.2994
Light to Dark	2.702	1.336	1.792	1.913	1.043	1.625	2.271	1.737	2.306	1.267	1.523	1.782	2.806	1.523	0.597	1.141	1.316	2.087	1.149	2.275	2.809	2.008	1.674	1.899	1.439	2.158	1.625	1.017	1.564	0.973	2.039	1.343	0.845	1.523	1.26	1.875	2.337	0.668	1.609	0.779	0.945	0.973	1.26	1.899	1.439	1.445	1.742	1.069	1.043
Fig. 2b
	Control
Dark to Dark	1.711	1.742	1.674	1.445	0.973	0.973	1.21	0.845	0.945	0.845	1.043	1.439	1.195	1.445	1.077	0.945	1.346	2.065	1.189	1.603	2.408	2.754	3.38	2.154	1.986	1.336	1.017	0.668	1.077	1.134	2.211	2.333	0.719	2.379	3.119	3.13	4.536	2.552	1.494	0.813	2.84	2.379	1.792	2.625	3.668	1.889	2.878	2.142	2.275
Dark to Light	2.383	2.46	2.244	1.884	2.813	1.989	2.546	1.705	1.944	2.424	1.258	0.778	2.388	3.664	3.446	1.65	2.075	2.075	2.765	1.756	2.8	2.804	1.603	2.668	1.498	1.941	2.722	2.75	2.67	2.366	3.113	1.705	1.688	2.252	2.668	1.856	3.387	3.172	3.106	2.856	1.941	1.079	1.317	2.997	2.716	3.522	2.516	3.022	2.798
Fig. 2c
Time (min)	Control																				GABA
1	0.011293	0.0394	0.020434	0.036176	0.049142	0.014422	0.018044	0.039766	0.033017	0.025158	0.054809	0.021892	0.038302	0.028005	0.038856	0.032922					0.02536	0.040811	0.02773	0.036138	0.0158	0.0136	0.021733	0.034695	0.021314	0.019377	0.024026	0.019395	0.034497	0.039581	0.032723
2	0.011315	0.039	0.020425	0.034857	0.050207	0.014117	0.018203	0.039798	0.032998	0.026239	0.054596	0.021967	0.038008	0.027779	0.039003	0.033581					0.025772	0.04074	0.027458	0.035906	0.016	0.0131	0.021933	0.034657	0.021276	0.019144	0.023025	0.019196	0.002421	0.037476	0.031927
3	0.011584	0.0389	0.020374	0.034546	0.0515	0.014231	0.018296	0.039525	0.033256	0.026411	0.053873	0.022153	0.038344	0.027158	0.040467	0.032954					0.026013	0.040996	0.026741	0.035842	0.0158	0.0129	0.021504	0.033984	0.021206	0.018751	0.022654	0.01889	0.034285	0.036371	0.03132
4	0.012099	0.0396	0.020508	0.033914	0.051894	0.014532	0.018321	0.038652	0.03272	0.02613	0.053477	0.0227	0.038989	0.027471	0.04152	0.032099					0.02607	0.041118	0.0268	0.035746	0.0153	0.0125	0.021696	0.033026	0.021183	0.01868	0.021142	0.018422	0.034382	0.036014	0.030759
5	0.012235	0.0399	0.020725	0.033551	0.051005	0.014491	0.018024	0.038283	0.032526	0.025885	0.052951	0.023682	0.039337	0.02796	0.041202	0.031021					0.026138	0.040991	0.027116	0.035647	0.0152	0.0126	0.022105	0.032314	0.021399	0.01872	0.019945	0.018853	0.034382	0.036787	0.032187
6	0.012512	0.0402	0.022445	0.034181	0.049989	0.014462	0.017745	0.038187	0.032315	0.026085	0.052335	0.024018	0.0392	0.028815	0.041142	0.030281					0.025987	0.04082	0.027339	0.0354	0.015	0.0127	0.022311	0.031922	0.021419	0.018663	0.019131	0.019531	0.03423	0.037805	0.033233
7	0.012449	0.04	0.023193	0.03583	0.049191	0.014117	0.017776	0.038483	0.031884	0.026383	0.052284	0.023527	0.038622	0.028707	0.040051	0.030361					0.026129	0.040152	0.027837	0.036046	0.0148	0.0132	0.022449	0.031807	0.021421	0.018669	0.018274	0.019543	0.034102	0.037666	0.033572
8	0.012463	0.0394	0.024997	0.035895	0.048666	0.01395	0.017535	0.038737	0.031885	0.027402	0.053485	0.023683	0.038702	0.027905	0.038545	0.030966					0.026225	0.039883	0.027654	0.036366	0.0389	0.0138	0.022097	0.032188	0.021226	0.018766	0.018052	0.0188	0.034036	0.036389	0.032705
9	0.012477	0.0389	0.026169	0.03527	0.048331	0.013686	0.017879	0.038949	0.032094	0.028223	0.050416	0.024066	0.038386	0.027604	0.037882	0.031968					0.026313	0.039456	0.027555	0.036309	0.0239	0.0135	0.022022	0.032292	0.020882	0.018542	0.018964	0.018214	0.03412	0.035969	0.033425
10	0.012861	0.0386	0.026275	0.034687	0.048205	0.012945	0.017931	0.039022	0.032488	0.027704	0.050437	0.023619	0.03828	0.026941	0.036844	0.031058					0.026609	0.039053	0.029393	0.036098	0.0201	0.0137	0.021884	0.032691	0.020701	0.019034	0.018773	0.01805	0.033366	0.035825	0.036667
11	0.012991	0.0379	0.025943	0.033669	0.049941	0.012252	0.018535	0.039656	0.032991	0.027269	0.051528	0.024021	0.037997	0.027912	0.036803	0.03019					0.026831	0.039068	0.029318	0.035533	0.0201	0.0137	0.021912	0.034105	0.021102	0.020151	0.018636	0.017733	0.033654	0.035968	0.029815
12	0.013172	0.038	0.026139	0.033122	0.051655	0.01214	0.019089	0.040261	0.033548	0.027283	0.052225	0.024315	0.039517	0.02791	0.038376	0.030471					0.027064	0.039532	0.02849	0.035953	0.0197	0.0138	0.022133	0.035009	0.021428	0.020965	0.01962	0.017494	0.033305	0.035799	0.031125
13	0.013935	0.0382	0.026237	0.033013	0.052772	0.012386	0.019264	0.040513	0.033777	0.027017	0.053148	0.025364	0.040832	0.028783	0.040749	0.029822					0.027839	0.040281	0.030632	0.035852	0.0197	0.0142	0.022643	0.036237	0.02176	0.021354	0.019622	0.017853	0.033234	0.035419	0.030955
14	0.014311	0.0389	0.026451	0.033227	0.05292	0.012812	0.019176	0.04138	0.033958	0.027806	0.054674	0.026576	0.041446	0.030497	0.041992	0.029698					0.02895	0.040799	0.029236	0.035971	0.0196	0.0147	0.02301	0.036568	0.021984	0.02238	0.019486	0.019235	0.033826	0.035369	0.031477
15	0.014374	0.0394	0.027037	0.03439	0.053003	0.013334	0.019075	0.04269	0.034351	0.02877	0.055563	0.026909	0.041999	0.032264	0.043091	0.031258					0.029778	0.041019	0.030267	0.036765	0.0197	0.016	0.023457	0.03721	0.022287	0.023521	0.01956	0.02032	0.035295	0.036565	0.032146
16	0.014626	0.0399	0.02854	0.035888	0.053559	0.013949	0.019104	0.044248	0.035087	0.030309	0.055379	0.027516	0.042235	0.033382	0.042836	0.033163					0.030327	0.041572	0.031332	0.037195	0.0197	0.0176	0.023473	0.037967	0.02245	0.024435	0.019328	0.020641	0.037169	0.038994	0.032711
17	0.014847	0.0394	0.030813	0.036511	0.054456	0.014617	0.019397	0.045913	0.035624	0.031237	0.055952	0.027964	0.042971	0.034117	0.043348	0.034165					0.031307	0.041992	0.03237	0.037681	0.0199	0.0195	0.023267	0.039299	0.022455	0.025707	0.019391	0.020744	0.037469	0.040087	0.035313
18	0.01497	0.0395	0.031928	0.036152	0.055212	0.015094	0.019551	0.0475	0.036858	0.031657	0.057086	0.029209	0.043972	0.034149	0.043533	0.033857					0.032171	0.042498	0.033123	0.037862	0.0208	0.0216	0.023064	0.040704	0.022371	0.026894	0.019602	0.020972	0.037915	0.040689	0.036825
19	0.015517	0.039	0.032151	0.036552	0.056526	0.015223	0.019975	0.049357	0.038356	0.032104	0.058488	0.030091	0.044676	0.035673	0.044263	0.033989					0.033187	0.042904	0.034265	0.03797	0.0219	0.0231	0.023333	0.042292	0.022401	0.028459	0.020188	0.02122	0.038366	0.041096	0.037194
20	0.016033	0.0394	0.032308	0.036692	0.058606	0.015649	0.020498	0.050616	0.03954	0.032639	0.059882	0.031561	0.04601	0.036415	0.044433	0.034089					0.033365	0.043919	0.035011	0.03821	0.0228	0.0245	0.023769	0.044218	0.022719	0.029581	0.021218	0.021324	0.038444	0.041024	0.037579
21	0.016602	0.0387	0.032831	0.036711	0.061328	0.016265	0.021009	0.051454	0.040044	0.033329	0.062478	0.033335	0.048014	0.036822	0.0457	0.03465					0.03408	0.045016	0.036049	0.038008	0.0237	0.0258	0.024283	0.046475	0.023049	0.029815	0.021473	0.021743	0.039503	0.04091	0.037011
22	0.017309	0.0392	0.033274	0.037167	0.063736	0.016997	0.021062	0.052895	0.040938	0.033997	0.064594	0.035099	0.049968	0.038485	0.04769	0.035481					0.034708	0.045784	0.037623	0.037959	0.0242	0.0274	0.026046	0.048112	0.023276	0.030534	0.020787	0.022933	0.040479	0.04138	0.036822
23	0.017739	0.0394	0.033963	0.037827	0.065172	0.018057	0.021441	0.054944	0.041986	0.035836	0.065566	0.036569	0.05025	0.040131	0.049597	0.036128					0.035255	0.046492	0.03893	0.038466	0.025	0.0292	0.026599	0.049346	0.023739	0.031293	0.020527	0.024193	0.042862	0.04147	0.03697
24	0.017934	0.0403	0.034817	0.039432	0.066534	0.019311	0.021952	0.057486	0.043236	0.037278	0.066591	0.037909	0.05162	0.042478	0.051058	0.0384					0.03613	0.047375	0.040644	0.039177	0.0255	0.031	0.026362	0.050782	0.024138	0.032265	0.020446	0.025035	0.045735	0.043021	0.037165
25	0.018535	0.0413	0.037109	0.041638	0.068525	0.020839	0.022596	0.060524	0.044655	0.037706	0.068157	0.038787	0.052763	0.0434	0.051188	0.040556					0.037107	0.048971	0.042513	0.039573	0.0261	0.0331	0.02606	0.052622	0.024229	0.033179	0.021484	0.025609	0.047924	0.045086	0.037491
26	0.019146	0.0415	0.039536	0.042573	0.07035	0.022169	0.023619	0.063921	0.046509	0.038257	0.069261	0.039978	0.05394	0.044496	0.051883	0.041943					0.038089	0.05023	0.044288	0.040048	0.0276	0.0351	0.026257	0.054772	0.024249	0.034669	0.021656	0.025413	0.049343	0.047196	0.038686
27	0.019854	0.0418	0.040684	0.042892	0.072849	0.023269	0.02482	0.067258	0.048542	0.038583	0.07049	0.040815	0.054966	0.045373	0.05259	0.042215					0.038942	0.052104	0.045862	0.03987	0.0288	0.0368	0.026794	0.056816	0.024372	0.036143	0.023162	0.025783	0.05124	0.04885	0.041255
28	0.020642	0.0422	0.041244	0.043504	0.075632	0.024381	0.026264	0.070009	0.050944	0.038786	0.071478	0.041725	0.056795	0.045933	0.053275	0.042279					0.039659	0.054293	0.047519	0.039922	0.0306	0.0382	0.027504	0.059256	0.024753	0.036685	0.024923	0.02616	0.053364	0.049855	0.042045
29	0.021755	0.0425	0.04204	0.045468	0.08005	0.025952	0.027962	0.071848	0.052556	0.038937	0.073625	0.042935	0.05908	0.046956	0.053779	0.04289					0.041099	0.057067	0.049699	0.040511	0.0325	0.0394	0.02809	0.061851	0.025341	0.037293	0.025748	0.026966	0.055665	0.051877	0.041799
30	0.022984	0.0431	0.043059	0.046111	0.084863	0.02791	0.028933	0.072895	0.053982	0.039649	0.076241	0.044532	0.061278	0.048173	0.0549	0.043994					0.041817	0.05928	0.051962	0.040296	0.0341	0.0405	0.029151	0.064364	0.025794	0.038181	0.02551	0.028521	0.058522	0.053221	0.04217
31	0.023839	0.0439	0.044308	0.048034	0.088824	0.030342	0.030141	0.075398	0.055856	0.040153	0.079277	0.045508	0.061415	0.048976	0.056736	0.045522					0.043204	0.061831	0.054472	0.040704	0.0359	0.0416	0.029999	0.065905	0.026431	0.039269	0.025905	0.029686	0.061625	0.05437	0.042339
32	0.024999	0.0451	0.045507	0.050184	0.091423	0.033236	0.031389	0.077851	0.058172	0.041447	0.08042	0.045823	0.0625	0.050963	0.059513	0.048047					0.044536	0.06443	0.057519	0.04142	0.0377	0.0422	0.030328	0.067135	0.027281	0.040427	0.0267	0.030256	0.065447	0.056209	0.042584
33	0.026321	0.047	0.047382	0.053043	0.093895	0.03636	0.033094	0.081046	0.060394	0.042003	0.081451	0.046342	0.063354	0.053729	0.061338	0.052553					0.046023	0.067166	0.060599	0.042218	0.0399	0.043	0.030868	0.068159	0.027853	0.041732	0.027328	0.030116	0.069548	0.058231	0.043172
34	0.028074	0.0497	0.050139	0.055473	0.095595	0.039342	0.035292	0.084284	0.062992	0.042497	0.082321	0.047299	0.064278	0.055369	0.062236	0.053608					0.047004	0.070577	0.062539	0.042438	0.0422	0.0438	0.031623	0.069491	0.02807	0.042475	0.028039	0.030352	0.07178	0.061173	0.044112
35	0.029501	0.0518	0.05282	0.056797	0.097692	0.041984	0.037855	0.087331	0.065426	0.04305	0.083195	0.047842	0.064402	0.056427	0.06285	0.054681					0.048305	0.073496	0.065053	0.042622	0.0444	0.0446	0.032878	0.070714	0.028459	0.041116	0.02906	0.030435	0.078664	0.064975	0.045123
36	0.031388	0.0543	0.054057	0.058047	0.100017	0.043622	0.040764	0.089834	0.067661	0.04351	0.083747	0.048212	0.066794	0.057366	0.064004	0.055564					0.049482	0.076951	0.067198	0.042988	0.047	0.0452	0.034299	0.071822	0.029121	0.043701	0.029776	0.030544	0.077259	0.066948	0.047332
37	0.033739	0.0557	0.055262	0.059459	0.102392	0.045307	0.043861	0.091079	0.068652	0.044211	0.084581	0.048763	0.069159	0.057832	0.064532	0.057562					0.050918	0.080572	0.069247	0.043057	0.05	0.0458	0.035808	0.072675	0.030216	0.044589	0.03102	0.031733	0.079296	0.069715	0.049606
38	0.035624	0.0576	0.055988	0.061096	0.104663	0.047863	0.046501	0.090543	0.069045	0.048284	0.085555	0.049917	0.071546	0.058752	0.065724	0.059348					0.052395	0.084126	0.071181	0.043648	0.0528	0.0464	0.037661	0.073306	0.031215	0.044642	0.032249	0.033448	0.082271	0.071138	0.05015
39	0.037357	0.0602	0.057542	0.062912	0.107024	0.050258	0.048758	0.089659	0.069435	0.04616	0.0855	0.050829	0.074124	0.059593	0.066945	0.060938					0.054254	0.086364	0.07305	0.043962	0.0557	0.0466	0.039759	0.073409	0.032472	0.045124	0.032342	0.034473	0.084475	0.072764	0.050149
40	0.039294	0.0627	0.05911	0.064825	0.10871	0.052873	0.05088	0.08956	0.069285	0.046907	0.084813	0.05141	0.075258	0.060727	0.068737	0.062308					0.055996	0.088992	0.074998	0.045007	0.0578	0.0474	0.041145	0.072865	0.033752	0.045696	0.03211	0.035145	0.087449	0.074462	0.050101
41	0.041344	0.0653	0.060098	0.066884	0.108644	0.055369	0.053791	0.090348	0.069564	0.047902	0.084425	0.05131	0.076383	0.061832	0.07087	0.0657					0.057874	0.091325	0.077109	0.045922	0.0598	0.048	0.042174	0.071831	0.03509	0.045854	0.032448	0.035476	0.090234	0.076119	0.05108
42	0.043915	0.0683	0.06289	0.07049	0.107608	0.057347	0.057572	0.091175	0.06987	0.048252	0.084459	0.051333	0.077482	0.063641	0.07302	0.069767					0.059022	0.094247	0.077787	0.046928	0.062	0.0485	0.043534	0.070947	0.035904	0.047151	0.03265	0.03606	0.091545	0.076867	0.051272
43	0.047285	0.071	0.066175	0.071131	0.107138	0.058432	0.061628	0.092142	0.069695	0.048568	0.08471	0.051786	0.078178	0.066348	0.073066	0.072128					0.060097	0.096062	0.078152	0.047332	0.0641	0.0482	0.045673	0.070306	0.036824	0.048711	0.033209	0.036705	0.091366	0.078543	0.052143
44	0.050222	0.0729	0.067952	0.072375	0.106309	0.057716	0.066339	0.093369	0.069828	0.048468	0.083831	0.052492	0.078159	0.067708	0.072899	0.073162					0.061305	0.09801	0.078394	0.047893	0.066	0.0484	0.047651	0.069936	0.037738	0.04891	0.03456	0.037722	0.091183	0.080327	0.052885
45	0.053504	0.0743	0.068786	0.073	0.105363	0.056521	0.071232	0.094236	0.069959	0.048851	0.084955	0.052861	0.081095	0.068234	0.07375	0.073881					0.062398	0.100863	0.078815	0.048582	0.0677	0.0483	0.050128	0.069662	0.038985	0.048487	0.036183	0.039079	0.090358	0.082354	0.054758
46	0.056123	0.0754	0.069641	0.073784	0.105236	0.05574	0.075728	0.094121	0.068896	0.049644	0.084572	0.054545	0.082676	0.068644	0.074132	0.075628					0.063765	0.102656	0.07927	0.049259	0.0687	0.0482	0.052878	0.069754	0.040545	0.048058	0.036593	0.040769	0.090182	0.083407	0.057351
47	0.058924	0.0764	0.070119	0.073489	0.104947	0.055887	0.078197	0.092783	0.067565	0.050352	0.085749	0.055609	0.083284	0.069567	0.074185	0.077082					0.06472	0.10314	0.079228	0.049823	0.0696	0.048	0.055468	0.07009	0.042274	0.047676	0.036609	0.042634	0.089466	0.083114	0.058126
48	0.06167	0.0775	0.070901	0.074107	0.105395	0.055919	0.080565	0.091743	0.066851	0.05215	0.085842	0.055966	0.082827	0.069542	0.074103	0.079337					0.066499	0.103313	0.07889	0.050834	0.0696	0.0479	0.057396	0.070169	0.044082	0.048123	0.036481	0.043848	0.08867	0.08266	0.05835
49	0.065154	0.0787	0.072126	0.076348	0.106329	0.055963	0.083262	0.091889	0.066354	0.052523	0.084883	0.056217	0.082336	0.070202	0.074937	0.080803					0.067713	0.103389	0.079356	0.052388	0.0693	0.0479	0.05841	0.06943	0.04585	0.047589	0.037666	0.044312	0.088698	0.083059	0.058005
50	0.068184	0.0792	0.074167	0.07841	0.104828	0.055618	0.085999	0.092929	0.066057	0.052865	0.08361	0.056294	0.081958	0.070719	0.076264	0.084366					0.068562	0.104062	0.079863	0.0537	0.0691	0.0478	0.059661	0.06882	0.047281	0.047723	0.037666	0.044334	0.089706	0.083158	0.05813
51	0.072317	0.0805	0.077705	0.07897	0.10232	0.054339	0.089196	0.093954	0.065483	0.053249	0.085593	0.057065	0.08217	0.072726	0.077913	0.086755					0.068462	0.104371	0.080144	0.054658	0.0676	0.0477	0.061639	0.068789	0.048187	0.047982	0.038054	0.045092	0.089348	0.083112	0.058678
52	0.075806	0.0813	0.079789	0.078582	0.100557	0.052389	0.091541	0.095435	0.06524	0.054012	0.085551	0.057304	0.082374	0.074175	0.078688	0.088388					0.068868	0.104065	0.079569	0.055011	0.0674	0.0471	0.063858	0.069055	0.049228	0.048575	0.038317	0.045885	0.087546	0.08376	0.058456
53	0.078546	0.0815	0.0811	0.078198	0.099433	0.050752	0.093358	0.096492	0.065725	0.055059	0.086212	0.058525	0.08295	0.075503	0.080292	0.088219					0.069289	0.104594	0.079413	0.055857	0.0663	0.0469	0.066151	0.069571	0.050446	0.048938	0.039003	0.047064	0.08636	0.085056	0.058714
54	0.080159	0.0815	0.081821	0.078152	0.098118	0.050167	0.093615	0.09709	0.065522	0.055579	0.087823	0.059957	0.084316	0.075855	0.078077	0.087518					0.069901	0.104316	0.079334	0.056516	0.0661	0.0465	0.068157	0.070426	0.051962	0.048784	0.040515	0.048868	0.084597	0.085809	0.059173
55	0.082031	0.0817	0.082781	0.076887	0.097825	0.050132	0.091873	0.096194	0.064463	0.056112	0.089326	0.061431	0.085164	0.075992	0.077446	0.088049					0.070211	0.103338	0.080034	0.058013	0.0655	0.0458	0.069957	0.071495	0.053825	0.047751	0.041004	0.051557	0.083973	0.086617	0.060162
56	0.084389	0.0814	0.083256	0.077284	0.097515	0.050379	0.089179	0.094831	0.063977	0.057478	0.089335	0.062717	0.084491	0.075455	0.077179	0.088527					0.071121	0.101932	0.080234	0.058965	0.0649	0.0452	0.069933	0.072524	0.055811	0.048154	0.04005	0.05252	0.083264	0.085855	0.061519
57	0.085874	0.0815	0.084726	0.078052	0.099545	0.050933	0.086901	0.094342	0.063692	0.058629	0.088893	0.062759	0.083426	0.075865	0.077402	0.089998					0.071985	0.100724	0.080667	0.060539	0.0642	0.0446	0.068998	0.073654	0.057796	0.048402	0.03942	0.052728	0.082812	0.085002	0.062497
58	0.087541	0.0817	0.086094	0.077523	0.099622	0.051638	0.085336	0.094686	0.06338	0.060003	0.08877	0.061954	0.082891	0.075633	0.077719	0.092579					0.071918	0.099847	0.081932	0.062467	0.0638	0.0449	0.06883	0.07383	0.059208	0.048583	0.03935	0.053146	0.083414	0.084006	0.061386
59	0.089073	0.082	0.087829	0.080269	0.098298	0.051613	0.084283	0.095747	0.0641	0.060443	0.088345	0.06208	0.082806	0.075605	0.079794	0.094932					0.071481	0.099323	0.083369	0.063796	0.0635	0.0447	0.069078	0.073629	0.059698	0.04891	0.03982	0.053819	0.084382	0.083931	0.060339
60	0.090918	0.0825	0.090947	0.082883	0.095549	0.050917	0.082899	0.096431	0.081658	0.06154	0.086435	0.062051	0.083308	0.076671	0.080521	0.094549					0.071682	0.098655	0.08392	0.064107	0.063	0.0446	0.069464	0.073674	0.060169	0.048826	0.039455	0.055009	0.085207	0.083108	0.059551
61	0.091255	0.0834	0.09393	0.081491	0.096616	0.050537	0.081386	0.097296	0.069814	0.062538	0.087077	0.062817	0.084431	0.078348	0.081192	0.094387					0.072007	0.098244	0.084097	0.064839	0.0629	0.0445	0.06962	0.074091	0.061182	0.049603	0.039589	0.056469	0.084802	0.083424	0.058815
62	0.090086	0.0834	0.094151	0.078743	0.095933	0.051022	0.078974	0.098099	0.068336	0.06354	0.086597	0.063665	0.085575	0.078839	0.080624	0.093069					0.072522	0.098233	0.084186	0.0657	0.063	0.0445	0.069882	0.074563	0.062286	0.047686	0.040961	0.058961	0.083684	0.083469	0.057717
63	0.089221	0.0828	0.095117	0.079332	0.094531	0.052044	0.075273	0.097459	0.066845	0.064403	0.087252	0.065107	0.085499	0.079893	0.080287	0.092957					0.073122	0.097999	0.084341	0.066647	0.0632	0.0442	0.069811	0.074592	0.063811	0.046451	0.041225	0.060674	0.083846	0.084404	0.057363
64	0.088503	0.0821	0.095325	0.079213	0.094415	0.053177	0.071702	0.095576	0.065573	0.06639	0.089675	0.067282	0.083285	0.079685	0.079633	0.093006					0.074204	0.096599	0.084647	0.067507	0.0638	0.0439	0.0686	0.07488	0.065207	0.04609	0.038955	0.061436	0.084028	0.085518	0.057406
65	0.088024	0.0819	0.095842	0.079569	0.094111	0.054419	0.069124	0.093951	0.064546	0.068338	0.089114	0.067005	0.082307	0.079324	0.079775	0.092828					0.075019	0.095614	0.085637	0.068926	0.0641	0.0435	0.066373	0.075243	0.066546	0.045756	0.038983	0.062233	0.083801	0.085999	0.058361
66	0.087429	0.0815	0.096631	0.079407	0.095204	0.055729	0.067272	0.093069	0.06415	0.069365	0.088875	0.066996	0.0819	0.07888	0.079956	0.09302					0.075552	0.094957	0.086116	0.070707	0.0654	0.0436	0.063934	0.074971	0.06758	0.046647	0.039313	0.062798	0.084351	0.085508	0.058879
67	0.087017	0.0814	0.097787	0.079629	0.096739	0.056052	0.065867	0.092747	0.063382	0.069884	0.087144	0.067393	0.0831	0.078771	0.080183	0.093386					0.07516	0.09494	0.086955	0.072528	0.0662	0.0436	0.062449	0.074027	0.067923	0.047164	0.039542	0.06364	0.084392	0.085071	0.058238
68	0.086279	0.0812	0.099715	0.08142	0.097166	0.055346	0.065169	0.092835	0.062705	0.070408	0.086975	0.068123	0.084678	0.078161	0.080304	0.095531					0.074712	0.094947	0.087965	0.073487	0.0666	0.0442	0.061316	0.073343	0.067572	0.047874	0.039447	0.065095	0.08533	0.084916	0.05675
69	0.085669	0.0814	0.102203	0.082446	0.096357	0.054371	0.064452	0.092886	0.062517	0.071926	0.087013	0.068127	0.086499	0.077659	0.081195	0.09542					0.074459	0.094777	0.088414	0.074106	0.0668	0.0443	0.060831	0.073328	0.067115	0.048136	0.039462	0.065261	0.084014	0.084933	0.055524
70	0.083598	0.0819	0.104923	0.081167	0.094801	0.053841	0.063678	0.092998	0.061869	0.072116	0.088159	0.069542	0.083034	0.080408	0.09009	0.094161					0.074536	0.094778	0.088357	0.074424	0.0668	0.0445	0.06042	0.073198	0.067262	0.047513	0.039463	0.066476	0.082733	0.085	0.0553
71	0.08181	0.082	0.103361	0.079648	0.091354	0.054002	0.059453	0.089413	0.060927	0.073398	0.088824	0.069629	0.083131	0.07777	0.083954	0.091259					0.074639	0.095671	0.088351	0.075094	0.0662	0.0441	0.058303	0.070195	0.066341	0.04578	0.040235	0.067656	0.081544	0.084677	0.054059
72	0.080343	0.0797	0.101208	0.077673	0.085806	0.054227	0.056392	0.086517	0.058851	0.074277	0.089574	0.070192	0.082013	0.078447	0.081819	0.089559					0.073261	0.093564	0.087206	0.075366	0.0653	0.0421	0.055463	0.068822	0.064822	0.04395	0.039129	0.06804	0.07998	0.084414	0.053015
73	0.07874	0.0763	0.097348	0.071966	0.074707	0.051968	0.052951	0.080005	0.055493	0.073594	0.086285	0.065523	0.079216	0.07889	0.079528	0.088091					0.067709	0.086608	0.08257	0.074198	0.0618	0.0372	0.052232	0.065324	0.063176	0.040014	0.035483	0.066789	0.075736	0.083316	0.050571
74	0.074715	0.0698	0.090893	0.064694	0.061995	0.050347	0.047589	0.071928	0.048133	0.069336	0.080203	0.057598	0.075304	0.074471	0.076327	0.084023					0.057639	0.075405	0.073681	0.070526	0.0541	0.0284	0.047433	0.059236	0.05895	0.033808	0.030171	0.0613	0.066195	0.078828	0.04526
75	0.067994	0.0607	0.08403	0.05506	0.052531	0.044428	0.041809	0.065028	0.040186	0.064222	0.072221	0.049018	0.071871	0.071618	0.072065	0.077907					0.046948	0.065826	0.063549	0.065531	0.0445	0.0215	0.042676	0.052838	0.052868	0.027754	0.024968	0.0527	0.057876	0.072121	0.0398
76	0.059282	0.052	0.078029	0.048206	0.04724	0.035063	0.037283	0.060112	0.034501	0.059628	0.064236	0.042063	0.068073	0.070298	0.068067	0.07128					0.039359	0.058163	0.055553	0.06111	0.0375	0.0171	0.038898	0.048008	0.046317	0.024365	0.020522	0.043444	0.050685	0.066105	0.035197
77	0.050524	0.0461	0.074151	0.043646	0.0454	0.026045	0.032948	0.0561	0.031268	0.056088	0.060253	0.037179	0.065864	0.065472	0.063939	0.065818					0.034477	0.050928	0.050209	0.057414	0.0329	0.0146	0.035825	0.044405	0.040272	0.022528	0.018865	0.036185	0.044838	0.060962	0.031287
78	0.043017	0.0427	0.071897	0.041996	0.042957	0.020449	0.029447	0.052533	0.030171	0.053661	0.056047	0.034172	0.062885	0.063635	0.060356	0.060364					0.031712	0.04736	0.046244	0.054177	0.03	0.0139	0.033349	0.040898	0.035679	0.021076	0.018424	0.030758	0.040397	0.057116	0.028337
79	0.037072	0.0411	0.06841	0.040658	0.040397	0.017155	0.025704	0.049582	0.029509	0.051716	0.056101	0.032255	0.059436	0.0606	0.057789	0.054233					0.030052	0.045098	0.043747	0.051518	0.0275	0.0131	0.031339	0.038216	0.032302	0.020041	0.019272	0.027561	0.037426	0.054462	0.02662
80	0.033397	0.04	0.064488	0.039186	0.038416	0.014855	0.022891	0.046974	0.028922	0.050359	0.056326	0.031413	0.056547	0.056894	0.055781	0.049181					0.028254	0.043644	0.041741	0.049852	0.0259	0.0125	0.029051	0.036178	0.029764	0.019227	0.019225	0.026499	0.034644	0.052228	0.025663
81	0.02978	0.0391	0.060161	0.035973	0.036213	0.013239	0.020386	0.044215	0.02842	0.049265	0.053218	0.030783	0.054127	0.055303	0.053104	0.045776					0.027247	0.042599	0.040046	0.047744	0.0238	0.0125	0.026855	0.034901	0.027967	0.018199	0.018558	0.025903	0.032978	0.050414	0.025118
82	0.026696	0.0377	0.054963	0.034828	0.034764	0.01201	0.018939	0.04203	0.027787	0.047535	0.05223	0.029492	0.051597	0.054415	0.050308	0.043405					0.026275	0.040968	0.038659	0.045374	0.0224	0.0131	0.024954	0.033932	0.026532	0.017862	0.01784	0.02383	0.032256	0.049421	0.024412
83	0.024194	0.0368	0.050383	0.033425	0.033531	0.011046	0.017621	0.04048	0.027418	0.045473	0.051708	0.027976	0.049249	0.052963	0.048208	0.040963					0.025676	0.040154	0.03727	0.044028	0.0211	0.0135	0.023574	0.033318	0.0256	0.018514	0.017243	0.022263	0.032406	0.049625	0.024272
84	0.022016	0.0363	0.046681	0.032367	0.033294	0.010134	0.01659	0.039611	0.027139	0.043566	0.050638	0.026288	0.047436	0.05086	0.046513	0.039572					0.024758	0.039228	0.03647	0.043009	0.02	0.0133	0.022877	0.032904	0.025022	0.019535	0.016704	0.020891	0.031915	0.048599	0.0254
85	0.02064	0.0358	0.044037	0.03158	0.034003	0.009246	0.016254	0.039026	0.026849	0.042221	0.050221	0.02502	0.045907	0.04882	0.044798	0.039626					0.024418	0.03862	0.035591	0.042119	0.0196	0.0128	0.022263	0.032811	0.024508	0.01948	0.016252	0.019472	0.030663	0.047084	0.026895
86	0.019703	0.0345	0.043452	0.032394	0.035135	0.009357	0.015469	0.038696	0.026882	0.041071	0.048344	0.024483	0.04609	0.046785	0.03598	0.039475					0.023713	0.037994	0.035417	0.041192	0.0198	0.0126	0.021961	0.032547	0.023966	0.019414	0.015969	0.018282	0.029219	0.045057	0.027674
87	0.018903	0.0342	0.043397	0.032847	0.035272	0.008889	0.014807	0.038695	0.027481	0.040041	0.048146	0.023957	0.045186	0.045096	0.039481	0.037908					0.023318	0.037835	0.035044	0.040441	0.0198	0.0123	0.021678	0.031758	0.023558	0.018853	0.01652	0.017915	0.028005	0.043878	0.024553
88	0.018146	0.0339	0.042196	0.03282	0.033944	0.008966	0.014555	0.038799	0.027612	0.040251	0.047896	0.024708	0.042569	0.043043	0.04053	0.036616					0.022768	0.037528	0.034167	0.039975	0.0197	0.0117	0.021447	0.03097	0.02278	0.018646	0.016907	0.018274	0.027309	0.042178	0.030772
89	0.01747	0.0348	0.040555	0.031769	0.033223	0.009019	0.014007	0.038443	0.027132	0.040553	0.047374	0.025885	0.041548	0.041804	0.041612	0.035516					0.022729	0.037631	0.033681	0.039547	0.0193	0.0116	0.02083	0.030549	0.022844	0.018299	0.017069	0.019289	0.02667	0.042316	0.031153
90	0.016577	0.0351	0.039089	0.030729	0.032568	0.008779	0.013917	0.037672	0.026647	0.040543	0.047296	0.025689	0.040735	0.04135	0.040862	0.034562					0.022697	0.037439	0.033323	0.039137	0.0187	0.0118	0.020351	0.030145	0.022761	0.018629	0.016963	0.019233	0.027302	0.041011	0.027625
Fig.2d
Control	GABA
64.4798	79.5463
70.743	57.8895
54.8599	72.6546
61.5456	71.7502
64.8025	85.188
120.159	98.3439
90.7789	82.9535
77.2291	93.1304
61.383	98.5918
77.3382	94.7258
62.0415	107.18
71.2426	89.8076
55.0958	68.5346
68.2729	83.216
73.0183	96.0643
61.8795
[truncated: 223 more columns]

## Sheet: Figure 3
Fig. 3a
	0 d						3 d						7 d
WT	1.51509	1.46419	0.989661	0.829173	1.3087	1.2724	1.96245	1.32249	1.4539	1.85894	2.09401	2.01537	2.27874	1.73176	1.936	1.84731	2.04644	1.71942
gad2-1	0.148608	0.115502	0.163118	0.167805	0.176748	0.169404	0.147571	0.163589	0.150341	0.080909	0.176037	0.12927	0	0.268362	0.217286	0.208877	0.301072	0.214208
gad2-2	0.32955	0.200172	0.88425	0.151144	0.116475	0.107014	0.153809	0.102613	0.223714	0.132363	0.107129	0.11283	0.279746	0.141418	0	0.142777	0.219801	0.224301
Fig. 3b
WT	gad2-1	gad2-2
0.111	0.18	0.1795
0.114	0.2245	0.3375
0.108	0.43	0.26
0.103	0.264	0.199
0.1615	0.332	0.167
0.119	0.249	0.1915
0.1315	0.313	0.249
0.0925	0.325	0.227
0.083	0.331333	0.242667
0.149333	0.244667	0.230667
0.128333	0.293	0.246333
0.120333	0.45	0.241667
0.140333	0.270667	0.206333
0.134333	0.322	0.216
0.175667	0.353667	0.209
0.115667	0.3225	0.207333
0.124	0.327	0.148
0.110667	0.232	0.2145
0.090667	0.297	0.27
0.125667	0.268	0.245
0.135667	0.1975	0.194
0.136667	0.325	0.2925
0.105333	0.257	0.259
0.096667	0.3175	0.255
0.158	0.2	0.28
0.219	0.156	0.229
0.1465	0.3225	0.147
0.1685	0.327	0.1405
0.1305	0.232	0.1875
0.156	0.297	0.2145
0.116	0.268	0.27
0.1105	0.1975	0.245
0.122	0.325	0.194
0.1045	0.257	0.2925
0.162	0.3175	0.259
0.1755	0.2	0.255
0.158	0.156	0.28
0.219		0.229
0.1465		0.147
0.1685		0.1405
0.1305		0.1875
0.156
0.116
0.1105
0.122
0.1045
0.162
0.1755
Fig. 3c
Time (days)	WT						gad2-1						gad2-2
0	80.323	81.377	82.577	80.523	84.981	81.258	82.035	79.657	76.498	78.752	75.857	74.045	80.983	79.441	82.467	82.994	79.568	79.479
1	83.529	77.823	82.246	82.711	82.948	81.338	84.052	77.442	80.289	78.756	78.506	84.175	82.732	81.786	85.354	84.806	84.15	85.867
3	88.732	77.737	81.068	74.664	80.787	85.062	78.899	79.971	77.924	75.849	76.895	80.569	83.096	85.224	76.427	75.354	76.01	77.593
5	76.639	74.241	78.691	82.893	72.026	83.025	68.612	80.704	73.706	76.04	71.237	70.655	76.018	78.129	77.279	76.641	78.31	73.206
7	76.215	75.446	74.043	76.732	74.311	72.597	69.93	64.256	60.998	68.087	64.472	64.212	68.692	73.093	72.294	65.588	70.84	73.134

## Sheet: Figure 4
Fig. 4b
WT	gad2-1	gad2-1/GC1::GAD2Δ #1	gad2-1/GC1::GAD2Δ #10
1.0444	0.0577	0.778637	0.955536
1.14294	0.05048	0.890705	0.269046
1.1013	0.0642	0.767377	2.01881
1.8339	0.0513	0.641266	0.29169
1.1357	0.0728	1.04384	1.72802
1.0048	0.04782	0.806828	0.612789
Fig. 4c
WT	gad2-1	gad2-1/GC1::GAD2Δ #1	gad2-1/GC1::GAD2Δ #10
0.217	0.3825	0.1675	0.201
0.1635	0.299	0.1995	0.236
0.1835	0.39	0.1955	0.1755
0.2075	0.4575	0.231	0.232
0.201	0.268	0.1995	0.2015
0.138667	0.247	0.215	0.273
0.168	0.39	0.229	0.1525
0.0755	0.348	0.27	0.1805
0.1245	0.225	0.2035	0.1685
0.465	0.47	0.3	0.385
0.296	0.5	0.232	0.385
0.355	0.53	0.32	0.475
0.236	0.38	0.296	0.226
0.252	0.43	0.31	0.274
0.131			0.272
Fig. 4d
Time (min)	WT									gad2									gad2/GC1::GAD2Δ #10
1	0.060305	0.10595	0.060778	0.060355	0.08401	0.083383	0.045088	0.029417		0.157354	0.158805	0.160796	0.089608	0.160796	0.156847	0.109212	0.103482	0.089293	0.081365	0.084319	0.111561	0.100603	0.108833	0.091214	0.059404	0.051124
2	0.06027	0.106195	0.061111	0.060332	0.083636	0.083264	0.044641	0.029012		0.156042	0.158568	0.156676	0.088489	0.159975	0.156573	0.1085	0.103048	0.088158	0.08123	0.083473	0.112192	0.100645	0.108619	0.090631	0.059737	0.051015
3	0.060222	0.10506	0.061254	0.060931	0.083616	0.083323	0.044759	0.02862		0.154237	0.159057	0.156358	0.089011	0.159426	0.156228	0.107299	0.103165	0.087433	0.081258	0.083262	0.112217	0.100364	0.108431	0.089257	0.058963	0.051587
4	0.060149	0.105358	0.060944	0.059539	0.084082	0.083343	0.044899	0.029057		0.154322	0.158871	0.153873	0.08885	0.158386	0.155265	0.106557	0.103062	0.086425	0.081199	0.082782	0.112346	0.100316	0.108821	0.090191	0.059626	0.050432
5	0.0609	0.104573	0.061053	0.065385	0.083319	0.082931	0.045398	0.029307		0.155083	0.158817	0.153088	0.088766	0.158157	0.153751	0.106343	0.1035	0.085315	0.081327	0.083203	0.112178	0.100316	0.108678	0.089151	0.059965	0.051084
6	0.061568	0.105147	0.061252	0.06267	0.084449	0.082937	0.045125	0.028507		0.156464	0.157739	0.15151	0.088967	0.159349	0.152732	0.104913	0.103046	0.08435	0.082455	0.084544	0.112427	0.101094	0.108785	0.089769	0.060045	0.050833
7	0.062122	0.10503	0.062394	0.061631	0.085148	0.082616	0.044937	0.02878		0.157716	0.157799	0.150533	0.089112	0.161362	0.151095	0.102961	0.104433	0.08353	0.082274	0.083988	0.113052	0.101488	0.109383	0.089905	0.06028	0.050788
8	0.06381	0.106126	0.063733	0.064623	0.086486	0.082559	0.046208	0.029206		0.162433	0.159411	0.149871	0.089978	0.164501	0.149155	0.103434	0.104193	0.082185	0.083115	0.083901	0.113574	0.102426	0.110173	0.08886	0.059931	0.051179
9	0.065658	0.106604	0.065782	0.06623	0.088262	0.082734	0.046226	0.028863		0.167307	0.161827	0.150721	0.092365	0.169275	0.147461	0.102663	0.103873	0.082127	0.083615	0.08458	0.113917	0.102807	0.112491	0.089918	0.059777	0.051096
10	0.067663	0.106636	0.067799	0.067176	0.090637	0.083258	0.046318	0.029727		0.173173	0.16526	0.15119	0.094547	0.174356	0.145528	0.10105	0.103672	0.08197	0.084845	0.084774	0.114862	0.103315	0.114803	0.08955	0.060811	0.050945
11	0.069866	0.107651	0.070288	0.068801	0.09272	0.083955	0.047571	0.028219		0.179111	0.168654	0.153305	0.097456	0.17838	0.14382	0.100395	0.103166	0.082417	0.086369	0.085492	0.11575	0.104301	0.116939	0.088935	0.061235	0.051141
12	0.072087	0.10884	0.072808	0.0701	0.094735	0.083943	0.047912	0.029389		0.185124	0.172142	0.154702	0.09933	0.183132	0.143203	0.099367	0.105885	0.082711	0.087725	0.086442	0.11734	0.104777	0.120171	0.088869	0.06231	0.051363
13	0.073517	0.110123	0.074842	0.070918	0.096576	0.084514	0.048671	0.029073		0.191087	0.175836	0.156118	0.10246	0.188279	0.145407	0.099979	0.10582	0.084266	0.088864	0.087131	0.118407	0.10573	0.122666	0.090908	0.063539	0.051561
14	0.075494	0.110516	0.076936	0.07178	0.098009	0.085439	0.050882	0.030573		0.196453	0.179168	0.158215	0.105599	0.191905	0.149163	0.101281	0.108407	0.086755	0.090391	0.087801	0.119745	0.106523	0.125192	0.091564	0.065026	0.051615
15	0.076864	0.112717	0.078786	0.073329	0.099254	0.086325	0.05129	0.031903		0.200764	0.182971	0.159923	0.108188	0.196216	0.153814	0.102972	0.109574	0.089633	0.092351	0.087866	0.121138	0.107034	0.128104	0.094875	0.066523	0.051793
16	0.078287	0.113912	0.080911	0.073392	0.100436	0.087854	0.052129	0.033377		0.206495	0.185851	0.162382	0.112431	0.199753	0.158028	0.106361	0.110464	0.091729	0.093607	0.088269	0.122632	0.107519	0.130734	0.09723	0.068829	0.051207
17	0.080356	0.114855	0.082839	0.074511	0.10151	0.089272	0.053465	0.034225		0.211046	0.189152	0.163914	0.115671	0.204088	0.162856	0.108822	0.11279	0.09416	0.094261	0.089502	0.124061	0.108304	0.133917	0.099511	0.069357	0.051585
18	0.082083	0.116148	0.084751	0.075197	0.102881	0.090506	0.054032	0.035779		0.216536	0.191818	0.165751	0.11855	0.207402	0.16834	0.113565	0.113564	0.097494	0.095868	0.089176	0.125242	0.108918	0.137047	0.10192	0.070946	0.051955
19	0.083799	0.116657	0.086989	0.076215	0.10445	0.091797	0.055223	0.037138		0.220749	0.193662	0.166636	0.122665	0.211706	0.17416	0.114103	0.115624	0.100302	0.097389	0.090413	0.126914	0.109297	0.140309	0.103947	0.072395	0.051401
20	0.085691	0.117225	0.089276	0.076835	0.105816	0.09268	0.056516	0.040228		0.223968	0.195162	0.167044	0.126611	0.21506	0.18045	0.118172	0.115597	0.103928	0.099549	0.090941	0.128417	0.109851	0.142788	0.107012	0.074608	0.051713
21	0.087875	0.117436	0.091211	0.077812	0.107462	0.094267	0.056783	0.039939		0.226576	0.195367	0.16677	0.131099	0.218838	0.186828	0.120723	0.117666	0.107532	0.100885	0.091607	0.130293	0.110583	0.145331	0.109164	0.074841	0.051404
22	0.089895	0.117486	0.092157	0.079484	0.10887	0.095511	0.057974	0.042281		0.228354	0.195425	0.165873	0.135161	0.221799	0.193752	0.123911	0.118049	0.109662	0.10276	0.091732	0.132128	0.110973	0.147316	0.111982	0.077028	0.051436
23	0.091758	0.117339	0.094167	0.080574	0.110279	0.096701	0.059056	0.04454		0.22997	0.196189	0.164718	0.138505	0.22564	0.199658	0.127995	0.118787	0.111766	0.104961	0.093209	0.133729	0.111872	0.149536	0.114715	0.079639	0.052628
24	0.092954	0.116988	0.095561	0.081689	0.112371	0.097746	0.060938	0.047078		0.230619	0.19628	0.162772	0.142454	0.227904	0.205472	0.130602	0.121004	0.114925	0.106799	0.09381	0.135646	0.112044	0.151215	0.119055	0.080786	0.051256
25	0.094442	0.117146	0.097048	0.083372	0.113524	0.099203	0.061889	0.049521		0.229951	0.196133	0.16181	0.144729	0.229578	0.209814	0.13643	0.121522	0.116138	0.108325	0.09463	0.136906	0.112579	0.152358	0.121181	0.083649	0.051807
26	0.096185	0.116827	0.098575	0.084331	0.115499	0.100389	0.063247	0.052704		0.230096	0.19671	0.160438	0.147908	0.231821	0.212029	0.140875	0.123584	0.116633	0.110165	0.095491	0.138518	0.112908	0.153538	0.124329	0.084375	0.052048
27	0.097772	0.116561	0.099928	0.085762	0.116389	0.100998	0.064583	0.055139		0.229911	0.196131	0.159601	0.149847	0.234872	0.213307	0.14596	0.124451	0.116994	0.112674	0.096579	0.140239	0.1137	0.154888	0.127622	0.086371	0.051452
28	0.099192	0.116256	0.101258	0.086817	0.117589	0.101662	0.065731	0.057793		0.228501	0.195816	0.158663	0.150724	0.236064	0.212746	0.148413	0.125592	0.11658	0.114419	0.097729	0.14127	0.113808	0.15584	0.128936	0.088297	0.052046
29	0.100576	0.116621	0.102336	0.088056	0.119389	0.102718	0.067784	0.060833		0.227163	0.195468	0.158502	0.152064	0.238093	0.211383	0.153343	0.128064	0.115711	0.116269	0.099013	0.143401	0.114443	0.156802	0.131237	0.089311	0.052089
30	0.102155	0.116144	0.10386	0.088427	0.119943	0.102889	0.068684	0.064618		0.225673	0.195173	0.157772	0.152486	0.240415	0.209668	0.15586	0.128164	0.11599	0.118271	0.099947	0.144838	0.114876	0.1573	0.134164	0.090917	0.051844
31	0.103892	0.115721	0.10529	0.090015	0.121414	0.103734	0.071016	0.066371		0.22427	0.194681	0.157479	0.152836	0.241686	0.20823	0.159206	0.130488	0.115348	0.120311	0.101371	0.146002	0.115482	0.158086	0.134034	0.091877	0.052226
32	0.105742	0.116685	0.10672	0.091471	0.122818	0.104239	0.073453	0.069699		0.223119	0.194431	0.156632	0.153939	0.243468	0.206906	0.161967	0.131554	0.114043	0.122509	0.102873	0.147221	0.1163	0.158723	0.136516	0.092912	0.051712
33	0.106849	0.115716	0.107425	0.092653	0.124061	0.104839	0.07441	0.073084		0.22173	0.194398	0.156465	0.152465	0.244492	0.205184	0.162207	0.131444	0.112901	0.124043	0.103951	0.148893	0.1167	0.158215	0.138428	0.094459	0.051715
34	0.107873	0.116118	0.108454	0.094127	0.125234	0.10513	0.076484	0.075062		0.219803	0.194034	0.156551	0.151737	0.244119	0.203984	0.1639	0.134185	0.112081	0.125653	0.104912	0.150742	0.117362	0.158397	0.140923	0.095108	0.05145
35	0.108533	0.116077	0.109853	0.09469	0.126085	0.105465	0.07816	0.07842		0.218471	0.1937	0.156338	0.151798	0.245452	0.203512	0.165032	0.13538	0.11134	0.12787	0.105126	0.151884	0.118124	0.158823	0.141774	0.096278	0.051399
36	0.109778	0.116415	0.110907	0.09594	0.127269	0.10566	0.080787	0.078872		0.217913	0.193332	0.156192	0.150106	0.245254	0.202874	0.165055	0.135975	0.109883	0.129279	0.106455	0.152564	0.118219	0.158273	0.142368	0.097035	0.052457
37	0.110817	0.116116	0.111906	0.097173	0.12871	0.105847	0.083325	0.080607		0.216213	0.192765	0.156267	0.148556	0.245346	0.202945	0.163702	0.137194	0.110633	0.130483	0.106981	0.153725	0.118733	0.158064	0.143082	0.097481	0.052502
38	0.111422	0.115849	0.112814	0.098382	0.129709	0.106133	0.085329	0.081852		0.214876	0.192926	0.156192	0.147373	0.246553	0.203684	0.163774	0.138952	0.109084	0.132443	0.107768	0.154607	0.119157	0.157876	0.145201	0.098435	0.052979
39	0.112484	0.116148	0.113713	0.099494	0.131105	0.10606	0.087702	0.082798		0.213863	0.191855	0.155666	0.146105	0.246513	0.205485	0.162704	0.139682	0.108357	0.133403	0.108288	0.155113	0.119257	0.158019	0.145743	0.098861	0.052956
40	0.112955	0.116595	0.114451	0.10019	0.132123	0.106624	0.090524	0.083732		0.213228	0.192109	0.155609	0.144452	0.246296	0.206672	0.15936	0.14115	0.107974	0.134304	0.109136	0.156344	0.119774	0.157771	0.145215	0.099034	0.05265
41	0.11343	0.115661	0.115254	0.101646	0.133455	0.10694	0.092159	0.084131		0.212142	0.191144	0.155876	0.143731	0.245642	0.208472	0.160848	0.143207	0.108392	0.135996	0.109206	0.157284	0.120232	0.158068	0.145555	0.099093	0.05262
42	0.11409	0.11678	0.115918	0.103246	0.13425	0.107618	0.094727	0.084577		0.211855	0.190815	0.156045	0.143129	0.245304	0.210729	0.160311	0.143668	0.108372	0.137258	0.109923	0.157603	0.120696	0.157815	0.144991	0.099517	0.053315
43	0.114574	0.116739	0.116286	0.104315	0.13537	0.107851	0.097201	0.085057		0.211343	0.190482	0.155796	0.141567	0.244933	0.213042	0.15926	0.144032	0.107844	0.138368	0.110161	0.15878	0.12132	0.157698	0.145024	0.099399	0.052655
44	0.115463	0.116297	0.11678	0.105633	0.137008	0.108323	0.100328	0.084841		0.210656	0.190653	0.155837	0.141846	0.245597	0.215274	0.159197	0.14526	0.109312	0.139292	0.111813	0.159006	0.121478	0.158313	0.146406	0.098793	0.053005
45	0.115747	0.11602	0.117481	0.106582	0.138509	0.108793	0.103783	0.084122		0.21099	0.190007	0.155848	0.140975	0.246299	0.217469	0.161083	0.146446	0.108658	0.140416	0.111734	0.159655	0.121911	0.157928	0.145939	0.099721	0.05275
46	0.115542	0.117012	0.117796	0.108535	0.139306	0.109307	0.105502	0.084161		0.210666	0.1903	0.156304	0.139367	0.245537	0.219306	0.162246	0.147559	0.109403	0.141247	0.112975	0.159458	0.122024	0.157558	0.145502	0.099779	0.053041
47	0.116316	0.115931	0.118183	0.109275	0.140652	0.109574	0.109355	0.084532		0.210773	0.190067	0.1564	0.139727	0.245983	0.221099	0.162044	0.14825	0.109951	0.142143	0.113217	0.159523	0.122453	0.158071	0.146802	0.099349	0.052934
48	0.116063	0.116325	0.118509	0.110071	0.141181	0.110099	0.111474	0.084581		0.21121	0.189818	0.157037	0.139343	0.245993	0.222311	0.163039	0.149629	0.110334	0.142959	0.114637	0.160043	0.122838	0.158178	0.146203	0.100069	0.053163
49	0.116613	0.116857	0.119379	0.110326	0.142427	0.110471	0.114477	0.085584		0.211362	0.189749	0.156928	0.139152	0.246206	0.222553	0.165971	0.149286	0.1107	0.143931	0.114772	0.16035	0.123035	0.157978	0.147252	0.100336	0.053469
50	0.11686	0.11716	0.119321	0.111594	0.143474	0.110754	0.116401	0.086362		0.211154	0.189818	0.157246	0.138286	0.246795	0.223215	0.167027	0.150726	0.111362	0.144681	0.115476	0.160523	0.123824	0.158188	0.146089	0.100399	0.054367
51	0.117242	0.11768	0.119794	0.111805	0.144313	0.111457	0.119708	0.086989		0.210991	0.189685	0.157823	0.137143	0.246219	0.2243	0.169622	0.151031	0.11204	0.145662	0.116146	0.160724	0.123815	0.15871	0.149774	0.09994	0.053192
52	0.117216	0.117618	0.119653	0.112024	0.145014	0.111702	0.121313	0.088122		0.211351	0.189793	0.158059	0.137079	0.247316	0.22494	0.170995	0.152288	0.112653	0.146701	0.11689	0.16098	0.124232	0.158494	0.149168	0.100586	0.053889
53	0.117634	0.117952	0.1201	0.11322	0.145991	0.112377	0.124312	0.088974		0.211471	0.189382	0.158467	0.137399	0.247311	0.225202	0.173571	0.153334	0.112267	0.147668	0.116849	0.161243	0.124279	0.158642	0.150479	0.100211	0.053711
54	0.118027	0.118962	0.120812	0.113863	0.146687	0.112976	0.126328	0.089904		0.211336	0.189565	0.159377	0.137099	0.248017	0.225489	0.175578	0.154176	0.113059	0.148494	0.116845	0.161894	0.12503	0.158829	0.149529	0.100176	0.053742
55	0.118579	0.118875	0.120826	0.114237	0.147239	0.113574	0.128954	0.090271		0.211526	0.189486	0.159854	0.136845	0.24842	0.226117	0.176067	0.153856	0.113763	0.149736	0.11732	0.162025	0.125338	0.159735	0.151303	0.100367	0.053502
56	0.118216	0.119026	0.121682	0.114983	0.148168	0.114005	0.130652	0.090393		0.212405	0.189928	0.160112	0.137503	0.24818	0.226873	0.179998	0.154837	0.113878	0.150281	0.117981	0.162151	0.124923	0.159552	0.151265	0.100798	0.053615
57	0.118564	0.119029	0.121474	0.115382	0.14933	0.114822	0.132528	0.090737		0.213104	0.190222	0.160649	0.137478	0.248943	0.227605	0.181564	0.155938	0.115098	0.151063	0.118263	0.162677	0.125297	0.159327	0.153193	0.101015	0.053127
58	0.119401	0.119774	0.121978	0.116763	0.150407	0.115314	0.134751	0.091744		0.212065	0.190302	0.160955	0.137801	0.248414	0.228749	0.183375	0.156604	0.114948	0.151534	0.118862	0.162906	0.125219	0.159708	0.152695	0.101705	0.053766
59	0.119484	0.1192	0.122815	0.11707	0.151083	0.116506	0.13514	0.092426		0.212304	0.190614	0.161444	0.13685	0.248639	0.230306	0.183999	0.157322	0.114296	0.152469	0.119279	0.163061	0.125825	0.159568	0.154809	0.101955	0.053855
60	0.11971	0.119148	0.122838	0.118112	0.15203	0.116951	0.136501	0.093223		0.211909	0.190279	0.161944	0.137028	0.249241	0.232175	0.18561	0.158076	0.115139	0.154028	0.119819	0.163412	0.126117	0.15957	0.155019	0.102223	0.053802
61	0.119961	0.119076	0.123091	0.11864	0.152845	0.117475	0.138244	0.093663		0.212358	0.191347	0.161982	0.136366	0.249334	0.233448	0.186456	0.159119	0.115282	0.154836	0.120366	0.163697	0.126305	0.159746	0.153544	0.102875	0.054507
62	0.119938	0.119362	0.123021	0.119246	0.154012	0.119086	0.138899	0.09396		0.213142	0.191355	0.162187	0.137521	0.249756	0.234973	0.188602	0.159826	0.115739	0.156041	0.121385	0.163967	0.1268	0.160155	0.154779	0.102751	0.054253
63	0.120363	0.119078	0.123134	0.120181	0.155118	0.119017	0.13977	0.093941		0.21253	0.191684	0.163256	0.135968	0.249975	0.237331	0.18925	0.161267	0.11511	0.156753	0.122646	0.164031	0.127163	0.160365	0.153893	0.103318	0.053775
64	0.120433	0.11951	0.123265	0.121032	0.15594	0.119546	0.14063	0.09506		0.21264	0.191945	0.163263	0.136869	0.24996	0.238375	0.189044	0.161694	0.114798	0.158118	0.123343	0.164909	0.127515	0.160267	0.153321	0.103152	0.05493
65	0.120681	0.117955	0.1232	0.121811	0.156062	0.120617	0.139551	0.09566		0.21232	0.191932	0.162999	0.136569	0.249722	0.240037	0.189302	0.16313	0.115264	0.158571	0.123394	0.164425	0.127591	0.160011	0.155106	0.103715	0.054943
66	0.12053	0.117775	0.123043	0.12058	0.155209	0.121115	0.141905	0.095247		0.211661	0.192072	0.162982	0.134764	0.249156	0.242227	0.190807	0.163601	0.115404	0.159331	0.122754	0.165252	0.12688	0.159625	0.155389	0.104094	0.055099
67	0.117973	0.114845	0.121983	0.121285	0.154909	0.1217	0.143759	0.095207		0.210062	0.190535	0.162064	0.134192	0.247924	0.243663	0.190858	0.164227	0.115288	0.157424	0.121635	0.164784	0.12718	0.159448	0.155133	0.10393	0.055081
68	0.111712	0.110361	0.117703	0.118468	0.150131	0.122203	0.143589	0.095464		0.20409	0.186412	0.161085	0.131068	0.243221	0.244605	0.19061	0.165126	0.115308	0.157678	0.121579	0.163743	0.126983	0.157534	0.153884	0.103584	0.054954
69	0.101897	0.104999	0.111623	0.114513	0.142143	0.122764	0.145182	0.095135		0.196267	0.180501	0.159081	0.125918	0.235494	0.246259	0.191392	0.165922	0.114552	0.154596	0.121008	0.161931	0.126468	0.153863	0.154239	0.103903	0.054696
70	0.093277	0.101237	0.104936	0.107715	0.13446	0.12294	0.145122	0.094737		0.187459	0.174935	0.157602	0.119705	0.226039	0.247273	0.191892	0.16677	0.115369	0.150654	0.119246	0.15873	0.125972	0.149603	0.155073	0.104141	0.054954
71	0.08623	0.098291	0.099326	0.101829	0.128327	0.121556	0.143965	0.094855		0.179724	0.170026	0.155033	0.11127	0.217002	0.247603	0.193465	0.167062	0.113356	0.145118	0.117802	0.153511	0.124786	0.14379	0.154969	0.103686	0.055276
72	0.081468	0.09698	0.095769	0.096716	0.12368	0.120837	0.145159	0.092221		0.171409	0.165715	0.153096	0.104962	0.208118	0.247031	0.19367	0.166454	0.112802	0.13864	0.115372	0.147343	0.123531	0.137884	0.154173	0.102965	0.054522
73	0.078268	0.095579	0.091646	0.093513	0.120802	0.115947	0.140124	0.086733		0.165457	0.161479	0.151181	0.099048	0.200905	0.242768	0.193227	0.16467	0.109642	0.132145	0.113184	0.143113	0.122494	0.133171	0.151244	0.10125	0.054414
74	0.076581	0.095108	0.089354	0.09021	0.117966	0.109224	0.130696	0.076027		0.159783	0.157463	0.148927	0.094274	0.198445	0.235762	0.189546	0.161952	0.104812	0.126374	0.111083	0.140326	0.120698	0.128781	0.147628	0.100711	0.053885
75	0.076044	0.094431	0.08751	0.088048	0.116682	0.102559	0.119093	0.065943		0.156521	0.153529	0.146951	0.090345	0.192533	0.225835	0.184531	0.1591	0.099257	0.120608	0.109779	0.137629	0.119427	0.12634	0.141941	0.096461	0.053631
76	0.075149	0.094184	0.086185	0.085534	0.114523	0.09762	0.107392	0.056613		0.152872	0.151577	0.145171	0.08683	0.188229	0.214374	0.175619	0.155161	0.095398	0.117758	0.108501	0.136172	0.118736	0.123647	0.13505	0.092108	0.052652
77	0.074107	0.093866	0.084726	0.084101	0.11308	0.094305	0.097651	0.050753		0.14935	0.147808	0.144048	0.083257	0.185029	0.201688	0.166012	0.151923	0.091133	0.113641	0.1068	0.135027	0.117901	0.120876	0.127651	0.087852	0.052324
78	0.073621	0.093741	0.083784	0.082797	0.111353	0.091818	0.090373	0.047011		0.146071	0.145098	0.1422	0.081355	0.181925	0.189062	0.155308	0.14787	0.087443	0.110638	0.105365	0.133395	0.116737	0.118478	0.121447	0.084515	0.052819
79	0.072762	0.093419	0.08216	0.080918	0.109619	0.090263	0.08592	0.043631		0.143809	0.141951	0.140474	0.07957	0.179845	0.179031	0.144435	0.146859	0.08368	0.108732	0.10369	0.132165	0.116205	0.116092	0.115901	0.08196	0.050993
80	0.071881	0.093182	0.08095	0.079302	0.108209	0.090731	0.083527	0.04173		0.14063	0.139464	0.13953	0.077713	0.176703	0.168304	0.13592	0.143027	0.080348	0.106128	0.103191	0.131182	0.115103	0.114299	0.112071	0.081256	0.050898
81	0.070979	0.093442	0.079997	0.077939	0.106444	0.089872	0.079197	0.040736		0.138939	0.137559	0.138387	0.077188	0.174729	0.15847	0.126385	0.142479	0.076864	0.104247	0.101123	0.129917	0.114692	0.11241	0.108353	0.079196	0.051268
82	0.070185	0.093275	0.079432	0.07636	0.105507	0.089104	0.077558	0.038668		0.13719	0.135093	0.138083	0.074881	0.172567	0.150796	0.120104	0.141196	0.075618	0.102605	0.100566	0.128687	0.114186	0.110467	0.105551	0.078476	0.050054
83	0.069772	0.093239	0.078446	0.075364	0.103941	0.088115	0.074833	0.037362		0.135803	0.133543	0.136672	0.073705	0.170404	0.14455	0.1128	0.138824	0.073634	0.101347	0.098878	0.127622	0.11328	0.108935	0.102372	0.076466	0.050202
84	0.069283	0.093121	0.077553	0.073667	0.102503	0.087285	0.073854	0.036676		0.134484	0.132361	0.13618	0.073051	0.169697	0.139977	0.108289	0.13719	0.071096	0.099776	0.098357	0.126889	0.112636	0.107767	0.100224	0.07534	0.050156
85	0.069331	0.093168	0.076961	0.072766	0.103021	0.086832	0.071786	0.036535		0.133395	0.130453	0.135493	0.072212	0.167567	0.13587	0.10474	0.135969	0.069053	0.098796	0.097524	0.1259	0.112906	0.10689	0.098404	0.074104	0.049503
86	0.068771	0.093409	0.076317	0.071425	0.102128	0.086332	0.070025	0.035703		0.132877	0.129538	0.134913	0.0727	0.166715	0.132775	0.102266	0.134918	0.067847	0.098437	0.09664	0.125715	0.112087	0.105569	0.096418	0.073168	0.04993
87	0.069036	0.093224	0.075201	0.070735	0.101436	0.085678	0.0684	0.034685		0.132489	0.128639	0.13462	0.071019	0.165243	0.130347	0.099165	0.134204	0.065976	0.097854	0.095848	0.124839	0.111788	0.104319	0.093963	0.071613	0.04953
88	0.068411	0.09346	0.075348	0.069657	0.100717	0.08523	0.068376	0.033361		0.131675	0.127708	0.134369	0.071026	0.164149	0.128282	0.097292	0.132339	0.064963	0.096836	0.094967	0.124154	0.111088	0.103684	0.09178	0.071471	0.048795
89	0.068562	0.093741	0.074436	0.069571	0.09962	0.084837	0.06775	0.033315		0.130989	0.126813	0.134092	0.071131	0.163229	0.127908	0.099067	0.131659	0.064798	0.096113	0.094021	0.123793	0.110984	0.102995	0.091091	0.070925	0.049217
90	0.067724	0.094045	0.074024	0.068635	0.099478	0.08519	0.066915	0.033152		0.130292	0.125553	0.133843	0.070676	0.162289	0.126502	0.098259	0.132114	0.064187	0.095793	0.094519	0.122705	0.110785	0.102093	0.089414	0.071237	0.048842
91	0.067533	0.094065	0.073965	0.06747	0.098655	0.084956	0.065653	0.032336		0.130222	0.125109	0.133588	0.070902	0.161544	0.125722	0.097197	0.130149	0.063582	0.095333	0.094107	0.12235	0.110507	0.101607	0.088127	0.070075	0.04895
92	0.067457	0.094863	0.073911	0.067474	0.098156	0.084521	0.065139	0.031782		0.129641	0.124297	0.133846	0.070377	0.160348	0.124735	0.095296	0.130514	0.06322	0.094711	0.093127	0.122115	0.110098	0.100955	0.08862	0.069441	0.048882
93	0.067092	0.095195	0.073477	0.067295	0.097812	0.084528	0.064999	0.032152		0.129369	0.123379	0.134255	0.070159	0.160458	0.124128	0.094386	0.129559	0.063177	0.09442	0.092851	0.121396	0.110092	0.100089	0.085777	0.06959	0.048949
94	0.067173	0.095361	0.073247	0.066624	0.097055	0.084505	0.064613	0.031166		0.129464	0.123002	0.134085	0.070085	0.159984	0.123619	0.095199	0.129949	0.062973	0.094021	0.093402	0.121316	0.109454	0.099806	0.086015	0.067259	0.048236
95	0.066901	0.096	0.073338	0.065702	0.096591	0.084471	0.063373	0.031772		0.130361	0.122576	0.134073	0.07033	0.159723	0.123076	0.094606	0.12779	0.063027	0.093882	0.092297	0.120923	0.109625	0.099543	0.08456	0.06756	0.048804
96	0.067082	0.096782	0.073052	0.064998	0.096303	0.084329	0.062161	0.031138		0.130128	0.121986	0.134144	0.070539	0.159393	0.122786	0.09497	0.128317	0.063101	0.093028	0.092222	0.120966	0.109307	0.099393	0.084231	0.067179	0.048323
97	0.066732	0.097253	0.072786	0.065295	0.095888	0.084451	0.063168	0.031065		0.12997	0.121796	0.134197	0.070158	0.159209	0.122726	0.09557	0.127819	0.062045	0.092589	0.092248	0.120489	0.109096	0.099105	0.083772	0.067394	0.047624
98	0.066484	0.098049	0.072625	0.06538	0.095607	0.084275	0.061231	0.030937		0.129652	0.121493	0.13386	0.070311	0.15915	0.123647	0.095804	0.127428	0.062944	0.092561	0.091855	0.120252	0.109157	0.098394	0.08233	0.067272	0.048082
99	0.066313	0.09869	0.072292	0.065071	0.095214	0.08492	0.061811	0.031015		0.129164	0.120862	0.133822	0.070221	0.158637	0.122316	0.095164	0.126914	0.062936	0.092112	0.091424	0.120046	0.108971	0.098328	0.081236	0.066668	0.048204
100	0.066371	0.099805	0.072316	0.064802	0.094893	0.084443	0.061986	0.030653		0.129555	0.120725	0.1335	0.070026	0.158131	0.122456	0.095544	0.126803	0.062403	0.092001	0.091199	0.119939	0.108876	0.09828	0.08147	0.066367	0.048563
101	0.06662	0.1004	0.071901	0.064701	0.094535	0.084308	0.061705	0.030691		0.12912	0.1199	0.133761	0.07047	0.158656	0.122632	0.095707	0.126628	0.062709	0.091564	0.091106	0.11984	0.108524	0.097427	0.082394	0.066065	0.048137
102	0.06634	0.100647	0.071876	0.063867	0.094282	0.084446	0.060713	0.030718		0.129546	0.120258	0.133751	0.068148	0.158443	0.122495	0.096427	0.126455	0.062793	0.091134	0.090886	0.119571	0.108362	0.097462	0.080838	0.065636	0.048385
103	0.066416	0.101559	0.071467	0.063967	0.094033	0.08409	0.059719	0.030611		0.129321	0.119561	0.133977	0.069988	0.158483	0.122494	0.097736	0.125612	0.062914	0.09115	0.090399	0.119169	0.108292	0.097198	0.080552	0.065674	0.048115
104	0.066447	0.102442	0.071253	0.064108	0.093908	0.084033	0.059937	0.031138		0.129211	0.119075	0.133732	0.070548	0.158259	0.122716	0.097931	0.12546	0.062478	0.090965	0.090551	0.119264	0.108042	0.097439	0.079259	0.065168	0.048417
105	0.066467	0.102848	0.071327	0.063499	0.093886	0.08457	0.060064	0.030744		0.129574	0.118913	0.133384	0.069277	0.158056	0.122619	0.096889	0.124746	0.062093	0.090596	0.089819	0.119526	0.10832	0.096296	0.080152	0.065702	0.047793
Fig. 4e
Time (min)	WT									gad2									gad2/GC1::GAD2Δ #10
1	-3.5e-05	0.000245	0.000333	-2.3e-05	-0.00037	-0.00012	-0.00045	-0.0004	-0.00037	-0.00131	-0.00024	-0.00412	-0.00112	-0.00082	-0.00027	-0.00071	-0.00043	-0.00114	-0.00014	-0.00085	0.000631	4.2e-05	-0.00021	-0.00058	0.000333	-0.00011
2	-4.8e-05	-0.00114	0.000143	0.000599	-2e-05	5.9e-05	0.000118	-0.00039	-2e-05	-0.0018	0.000489	-0.00032	0.000522	-0.00055	-0.00034	-0.0012	0.000117	-0.00073	2.8e-05	-0.00021	2.5e-05	-0.00028	-0.00019	-0.00137	-0.00077	0.000572
3	-7.3e-05	0.000298	-0.00031	-0.00139	0.000466	2e-05	0.00014	0.000437	0.000466	8.5e-05	-0.00019	-0.00248	-0.00016	-0.00104	-0.00096	-0.00074	-0.0001	-0.00101	-5.9e-05	-0.00048	0.000129	-4.8e-05	0.00039	0.000934	0.000663	-0.00116
4	0.000751	-0.00078	0.000109	0.005846	-0.00076	-0.00041	0.000499	0.00025	-0.00076	0.000761	-5.4e-05	-0.00079	-8.4e-05	-0.00023	-0.00151	-0.00021	0.000438	-0.00111	0.000128	0.000421	-0.00017	0	-0.00014	-0.00104	0.000339	0.000652
5	0.000668	0.000574	0.000199	-0.00272	0.00113	6e-06	-0.00027	-0.0008	0.00113	0.001381	-0.00108	-0.00158	0.000201	0.001192	-0.00102	-0.00143	-0.00045	-0.00097	0.001128	0.001341	0.000249	0.000778	0.000107	0.000618	8e-05	-0.00025
6	0.000554	-0.00012	0.001142	-0.00104	0.000699	-0.00032	-0.00019	0.000273	0.000699	0.001252	6e-05	-0.00098	0.000145	0.002013	-0.00164	-0.00195	0.001387	-0.00082	-0.00018	-0.00056	0.000625	0.000394	0.000598	0.000136	0.000235	-4.5e-05
7	0.001688	0.001096	0.001339	0.002992	0.001338	-5.7e-05	0.001271	0.000426	0.001338	0.004717	0.001612	-0.00066	0.000866	0.003139	-0.00194	0.000473	-0.00024	-0.00135	0.000841	-8.7e-05	0.000522	0.000938	0.00079	-0.00105	-0.00035	0.000391
8	0.001848	0.000478	0.002049	0.001607	0.001776	0.000175	1.8e-05	-0.00034	0.001776	0.004874	0.002416	0.00085	0.002387	0.004774	-0.00169	-0.00077	-0.00032	-5.8e-05	0.0005	0.000679	0.000343	0.000381	0.002318	0.001058	-0.00015	-8.3e-05
9	0.002005	3.2e-05	0.002017	0.000946	0.002375	0.000524	9.2e-05	0.000864	0.002375	0.005866	0.003433	0.000469	0.002182	0.005081	-0.00193	-0.00161	-0.0002	-0.00016	0.00123	0.000194	0.000945	0.000508	0.002312	-0.00037	0.001034	-0.00015
10	0.002203	0.001015	0.002489	0.001625	0.002083	0.000697	0.001253	-0.00151	0.002083	0.005938	0.003394	0.002115	0.002909	0.004024	-0.00171	-0.00066	-0.00051	0.000447	0.001524	0.000718	0.000888	0.000986	0.002136	-0.00062	0.000424	0.000196
11	0.002221	0.001189	0.00252	0.001299	0.002015	-1.2e-05	0.000341	0.00117	0.002015	0.006013	0.003488	0.001397	0.001874	0.004752	-0.00062	-0.00103	0.002719	0.000294	0.001356	0.00095	0.00159	0.000476	0.003232	-6.6e-05	0.001075	0.000222
12	0.00143	0.001283	0.002034	0.000818	0.001841	0.000571	0.000759	-0.00032	0.001841	0.005963	0.003694	0.001416	0.00313	0.005147	0.002204	0.000612	-6.5e-05	0.001555	0.001139	0.000689	0.001067	0.000953	0.002495	0.002039	0.001229	0.000198
13	0.001977	0.000393	0.002094	0.000862	0.001433	0.000925	0.002211	0.0015	0.001433	0.005366	0.003332	0.002097	0.003139	0.003626	0.003756	0.001302	0.002587	0.002489	0.001527	0.00067	0.001338	0.000793	0.002526	0.000656	0.001487	5.4e-05
14	0.00137	0.002201	0.00185	0.001549	0.001245	0.000886	0.000408	0.00133	0.001245	0.004311	0.003803	0.001708	0.002589	0.004311	0.004651	0.001691	0.001167	0.002878	0.00196	6.5e-05	0.001393	0.000511	0.002912	0.003311	0.001497	0.000178
15	0.001423	0.001195	0.002125	6.3e-05	0.001182	0.001529	0.000839	0.001474	0.001182	0.005731	0.00288	0.002459	0.004243	0.003537	0.004214	0.003389	0.00089	0.002096	0.001256	0.000403	0.001494	0.000485	0.00263	0.002355	0.002306	-0.00059
16	0.002069	0.000943	0.001928	0.001119	0.001074	0.001418	0.001336	0.000848	0.001074	0.004551	0.003301	0.001532	0.00324	0.004335	0.004828	0.002461	0.002326	0.002431	0.000654	0.001233	0.001429	0.000785	0.003183	0.002281	0.000528	0.000378
17	0.001727	0.001293	0.001912	0.000686	0.001371	0.001234	0.000567	0.001554	0.001371	0.00549	0.002666	0.001837	0.002879	0.003314	0.005484	0.004743	0.000774	0.003334	0.001607	-0.00033	0.001181	0.000614	0.00313	0.002409	0.001589	0.00037
18	0.001716	0.000509	0.002238	0.001018	0.001569	0.001291	0.001191	0.001359	0.001569	0.004213	0.001844	0.000885	0.004115	0.004304	0.00582	0.000538	0.00206	0.002808	0.001521	0.001237	0.001672	0.000379	0.003262	0.002027	0.001449	-0.00055
19	0.001892	0.000568	0.002287	0.00062	0.001366	0.000883	0.001293	0.00309	0.001366	0.003219	0.0015	0.000408	0.003946	0.003354	0.00629	0.004069	-2.7e-05	0.003626	0.00216	0.000528	0.001503	0.000554	0.002479	0.003065	0.002213	0.000312
20	0.002184	0.000211	0.001935	0.000977	0.001646	0.001587	0.000267	-0.00029	0.001646	0.002608	0.000205	-0.00027	0.004488	0.003778	0.006378	0.002551	0.002069	0.003604	0.001336	0.000666	0.001876	0.000732	0.002543	0.002152	0.000233	-0.00031
21	0.00202	5e-05	0.000946	0.001672	0.001408	0.001244	0.001191	0.002342	0.001408	0.001778	5.8e-05	-0.0009	0.004062	0.002961	0.006924	0.003188	0.000383	0.00213	0.001875	0.000125	0.001835	0.00039	0.001985	0.002818	0.002187	3.2e-05
22	0.001863	-0.00015	0.00201	0.00109	0.001409	0.00119	0.001082	0.002259	0.001409	0.001616	0.000764	-0.00115	0.003344	0.003841	0.005906	0.004084	0.000738	0.002104	0.002201	0.001477	0.001601	0.000899	0.00222	0.002733	0.002611	0.001192
23	0.001196	-0.00035	0.001394	0.001115	0.002092	0.001045	0.001882	0.002538	0.002092	0.000649	9.1e-05	-0.00195	0.003949	0.002264	0.005814	0.002607	0.002217	0.003159	0.001838	0.000601	0.001917	0.000172	0.001679	0.00434	0.001147	-0.00137
24	0.001488	0.000158	0.001487	0.001683	0.001153	0.001457	0.000951	0.002443	0.001153	-0.00067	-0.00015	-0.00096	0.002275	0.001674	0.004342	0.005828	0.000518	0.001213	0.001526	0.00082	0.00126	0.000535	0.001143	0.002126	0.002863	0.000551
25	0.001743	-0.00032	0.001527	0.000959	0.001975	0.001186	0.001358	0.003183	0.001975	0.000145	0.000577	-0.00137	0.003179	0.002243	0.002215	0.004445	0.002062	0.000495	0.00184	0.000861	0.001612	0.000329	0.00118	0.003148	0.000726	0.000241
26	0.001587	-0.00027	0.001353	0.001431	0.00089	0.000609	0.001336	0.002435	0.00089	-0.00018	-0.00058	-0.00084	0.001939	0.003051	0.001278	0.005085	0.000867	0.000361	0.002509	0.001088	0.001721	0.000792	0.00135	0.003293	0.001996	-0.0006
27	0.00142	-0.00031	0.00133	0.001055	0.0012	0.000664	0.001148	0.002654	0.0012	-0.00141	-0.00032	-0.00094	0.000877	0.001192	-0.00056	0.002453	0.001141	-0.00041	0.001745	0.00115	0.001031	0.000108	0.000952	0.001314	0.001926	0.000594
28	0.001384	0.000365	0.001078	0.001239	0.0018	0.001056	0.002053	0.00304	0.0018	-0.00134	-0.00035	-0.00016	0.00134	0.002029	-0.00136	0.00493	0.002472	-0.00087	0.00185	0.001284	0.002131	0.000635	0.000962	0.002301	0.001014	4.3e-05
29	0.001579	-0.00048	0.001524	0.000371	0.000554	0.000171	0.0009	0.003785	0.000554	-0.00149	-0.00029	-0.00073	0.000422	0.002322	-0.00171	0.002517	0.0001	0.000279	0.002002	0.000934	0.001437	0.000433	0.000498	0.002927	0.001606	-0.00025
30	0.001737	-0.00042	0.00143	0.001588	0.001471	0.000845	0.002332	0.001753	0.001471	-0.0014	-0.00049	-0.00029	0.00035	0.001271	-0.00144	0.003346	0.002324	-0.00064	0.00204	0.001424	0.001164	0.000606	0.000786	-0.00013	0.00096	0.000382
31	0.00185	0.000964	0.00143	0.001456	0.001404	0.000505	0.002437	0.003328	0.001404	-0.00115	-0.00025	-0.00085	0.001103	0.001782	-0.00132	0.002761	0.001066	-0.00131	0.002198	0.001502	0.001219	0.000818	0.000637	0.002482	0.001035	-0.00051
32	0.001107	-0.00097	0.000705	0.001182	0.001243	0.0006	0.000957	0.003385	0.001243	-0.00139	-3.3e-05	-0.00017	-0.00147	0.001024	-0.00172	0.00024	-0.00011	-0.00114	0.001534	0.001078	0.001672	0.0004	-0.00051	0.001912	0.001547	3e-06
33	0.001024	0.000402	0.001029	0.001474	0.001173	0.000291	0.002074	0.001978	0.001173	-0.00193	-0.00036	8.6e-05	-0.00073	-0.00037	-0.0012	0.001693	0.002741	-0.00082	0.00161	0.000961	0.001849	0.000662	0.000182	0.002495	0.000649	-0.00026
34	0.00066	-4.1e-05	0.001399	0.000563	0.000851	0.000335	0.001676	0.003358	0.000851	-0.00133	-0.00033	-0.00021	6.1e-05	0.001333	-0.00047	0.001132	0.001195	-0.00074	0.002217	0.000214	0.001142	0.000762	0.000426	0.000851	0.00117	-5.1e-05
35	0.001245	0.000338	0.001054	0.00125	0.001184	0.000195	0.002627	0.000452	0.001184	-0.00056	-0.00037	-0.00015	-0.00169	-0.0002	-0.00064	2.3e-05	0.000595	-0.00146	0.001409	0.001329	0.00068	9.5e-05	-0.00055	0.000594	0.000757	0.001058
36	0.001039	-0.0003	0.000999	0.001233	0.001441	0.000187	0.002538	0.001735	0.001441	-0.0017	-0.00057	7.5e-05	-0.00155	9.2e-05	7.1e-05	-0.00135	0.001219	0.00075	0.001204	0.000526	0.001161	0.000514	-0.00021	0.000714	0.000446	4.5e-05
37	0.000605	-0.00027	0.000908	0.001209	0.000999	0.000286	0.002004	0.001245	0.000999	-0.00134	0.000161	-7.5e-05	-0.00118	0.001207	0.000739	7.2e-05	0.001758	-0.00155	0.00196	0.000787	0.000882	0.000424	-0.00019	0.002119	0.000954	0.000477
38	0.001062	0.000299	0.000899	0.001112	0.001396	-7.3e-05	0.002373	0.000946	0.001396	-0.00101	-0.00107	-0.00053	-0.00127	-4e-05	0.001801	-0.00107	0.00073	-0.00073	0.00096	0.00052	0.000506	0.0001	0.000143	0.000542	0.000426	-2.3e-05
39	0.000471	0.000447	0.000738	0.000696	0.001018	0.000564	0.002822	0.000934	0.001018	-0.00063	0.000254	-5.7e-05	-0.00165	-0.00022	0.001187	-0.00334	0.001468	-0.00038	0.000901	0.000848	0.001231	0.000517	-0.00025	-0.00053	0.000173	-0.00031
40	0.000475	-0.00093	0.000803	0.001456	0.001332	0.000316	0.001635	0.000399	0.001332	-0.00109	-0.00096	0.000267	-0.00072	-0.00065	0.0018	0.001488	0.002057	0.000418	0.001692	7e-05	0.00094	0.000458	0.000297	0.00034	5.9e-05	-3e-05
41	0.00066	0.001119	0.000664	0.0016	0.000795	0.000678	0.002568	0.000446	0.000795	-0.00029	-0.00033	0.000169	-0.0006	-0.00034	0.002257	-0.00054	0.000461	-2e-05	0.001262	0.000717	0.000319	0.000464	-0.00025	-0.00056	0.000424	0.000695
42	0.000484	-4.1e-05	0.000368	0.001069	0.00112	0.000233	0.002474	0.00048	0.00112	-0.00051	-0.00033	-0.00025	-0.00156	-0.00037	0.002313	-0.00105	0.000364	-0.00053	0.00111	0.000238	0.001177	0.000624	-0.00012	3.3e-05	-0.00012	-0.00066
43	0.000889	-0.00044	0.000494	0.001318	0.001638	0.000472	0.003127	-0.00022	0.001638	-0.00069	0.000171	4.1e-05	0.000279	0.000664	0.002232	-6.3e-05	0.001228	0.001468	0.000924	0.001652	0.000226	0.000158	0.000615	0.001382	-0.00061	0.00035
44	0.000284	-0.00028	0.000701	0.000949	0.001501	0.00047	0.003455	-0.00072	0.001501	0.000334	-0.00065	1.1e-05	-0.00087	0.000702	0.002195	0.001886	0.001186	-0.00065	0.001124	-7.9e-05	0.000649	0.000433	-0.00038	-0.00047	0.000928	-0.00025
45	-0.0002	0.000992	0.000315	0.001953	0.000797	0.000514	0.001719	3.9e-05	0.000797	-0.00032	0.000293	0.000456	-0.00161	-0.00076	0.001837	0.001163	0.001113	0.000745	0.000831	0.001241	-0.0002	0.000113	-0.00037	-0.00044	5.8e-05	0.000291
46	0.000774	-0.00108	0.000387	0.00074	0.001346	0.000267	0.003853	0.000371	0.001346	0.000107	-0.00023	9.6e-05	0.00036	0.000446	0.001793	-0.0002	0.000691	0.000548	0.000896	0.000242	6.5e-05	0.000429	0.000513	0.0013	-0.00043	-0.00011
47	-0.00025	0.000394	0.000326	0.000796	0.000529	0.000525	0.002119	4.9e-05	0.000529	0.000437	-0.00025	0.000637	-0.00038	1e-05	0.001212	0.000995	0.001379	0.000383	0.000816	0.00142	0.00052	0.000385	0.000107	-0.0006	0.00072	0.000229
48	0.00055	0.000532	0.00087	0.000255	0.001246	0.000372	0.003003	0.001003	0.001246	0.000152	-6.9e-05	-0.00011	-0.00019	0.000213	0.000242	0.002932	-0.00034	0.000366	0.000972	0.000135	0.000307	0.000197	-0.0002	0.001049	0.000267	0.000306
49	0.000247	0.000303	-5.8e-05	0.001268	0.001047	0.000283	0.001924	0.000778	0.001047	-0.00021	6.9e-05	0.000318	-0.00087	0.000589	0.000662	0.001056	0.00144	0.000662	0.00075	0.000704	0.000173	0.000789	0.00021	-0.00116	6.3e-05	0.000898
50	0.000382	0.00052	0.000473	0.000211	0.000839	0.000703	0.003307	0.000627	0.000839	-0.00016	-0.00013	0.000577	-0.00114	-0.00058	0.001085	0.002595	0.000305	0.000678	0.000981	0.00067	0.000201	-9e-06	0.000522	0.003685	-0.00046	-0.00118
51	-2.6e-05	-6.2e-05	-0.00014	0.000219	0.000701	0.000245	0.001605	0.001133	0.000701	0.00036	0.000108	0.000236	-6.4e-05	0.001097	0.00064	0.001373	0.001257	0.000613	0.001039	0.000744	0.000256	0.000417	-0.00022	-0.00061	0.000646	0.000697
52	0.000418	0.000334	0.000447	0.001196	0.000977	0.000675	0.002999	0.000852	0.000977	0.00012	-0.00041	0.000408	0.00032	-5e-06	0.000262	0.002576	0.001046	-0.00039	0.000967	-4.1e-05	0.000263	4.7e-05	0.000148	0.001311	-0.00038	-0.00018
53	0.000393	0.00101	0.000712	0.000643	0.000696	0.000599	0.002016	0.00093	0.000696	-0.00013	0.000183	0.00091	-0.0003	0.000706	0.000287	0.002007	0.000842	0.000792	0.000826	-4e-06	0.000651	0.000751	0.000187	-0.00095	-3.5e-05	3.1e-05
54	0.000552	-8.7e-05	1.4e-05	0.000374	0.000552	0.000598	0.002626	0.000367	0.000552	0.00019	-7.9e-05	0.000477	-0.00025	0.000403	0.000628	0.000489	-0.00032	0.000704	0.001242	0.000475	0.000131	0.000308	0.000906	0.001774	0.000191	-0.00024
55	-0.00036	0.000151	0.000856	0.000746	0.000929	0.000431	0.001698	0.000122	0.000929	0.000879	0.000442	0.000258	0.000658	-0.00024	0.000756	0.003931	0.000981	0.000115	0.000545	0.000661	0.000126	-0.00041	-0.00018	-3.8e-05	0.000431	0.000113
56	0.000348	3e-06	-0.00021	0.000399	0.001162	0.000817	0.001876	0.000344	0.001162	0.000699	0.000294	0.000537	-2.5e-05	0.000763	0.000732	0.001566	0.001101	0.00122	0.000782	0.000282	0.000526	0.000374	-0.00023	0.001928	0.000217	-0.00049
57	0.000837	0.000745	0.000504	0.001381	0.001077	0.000492	0.002223	0.001007	0.001077	-0.00104	8e-05	0.000306	0.000323	-0.00053	0.001144	0.001811	0.000666	-0.00015	0.000471	0.000599	0.000229	-7.8e-05	0.000381	-0.0005	0.00069	0.000639
58	8.3e-05	-0.00057	0.000837	0.000307	0.000676	0.001192	0.000389	0.000682	0.000676	0.000239	0.000312	0.000489	-0.00095	0.000225	0.001557	0.000624	0.000718	-0.00065	0.000935	0.000417	0.000155	0.000606	-0.00014	0.002114	0.00025	8.9e-05
59	0.000226	-5.2e-05	2.3e-05	0.001042	0.000947	0.000445	0.001361	0.000797	0.000947	-0.0004	-0.00034	0.0005	0.000178	0.000602	0.001869	0.001611	0.000754	0.000843	0.001559	0.00054	0.000351	0.000292	2e-06	0.00021	0.000268	-5.3e-05
60	0.000251	-7.2e-05	0.000253	0.000528	0.000815	0.000524	0.001743	0.00044	0.000815	0.000449	0.001068	3.8e-05	-0.00066	9.3e-05	0.001273	0.000846	0.001043	0.000143	0.000808	0.000547	0.000285	0.000188	0.000176	-0.00147	0.000652	0.000705
61	-2.3e-05	0.000286	-7e-05	0.000606	0.001167	0.001611	0.000655	0.000297	0.001167	0.000784	8e-06	0.000205	0.001155	0.000422	0.001525	0.002146	0.000707	0.000457	0.001205	0.001019	0.00027	0.000495	0.000409	0.001235	-0.00012	-0.00025
62	0.000425	-0.00028	0.000113	0.000935	0.001106	-6.9e-05	0.000871	-1.9e-05	0.001106	-0.00061	0.000329	0.001069	-0.00155	0.000219	0.002358	0.000648	0.001441	-0.00063	0.000712	0.001261	6.4e-05	0.000363	0.00021	-0.00089	0.000567	-0.00048
63	7e-05	0.000432	0.000131	0.000851	0.000822	0.000529	0.00086	0.001119	0.000822	0.00011	0.000261	7e-06	0.000901	-1.5e-05	0.001044	-0.00021	0.000427	-0.00031	0.001365	0.000697	0.000878	0.000352	-9.8e-05	-0.00057	-0.00017	0.001155
64	0.000248	-0.00156	-6.5e-05	0.000779	0.000122	0.001071	-0.00108	0.0006	0.000122	-0.00032	-1.3e-05	-0.00026	-0.0003	-0.00024	0.001662	0.000258	0.001436	0.000466	0.000453	5.1e-05	-0.00048	7.6e-05	-0.00026	0.001785	0.000563	1.3e-05
65	-0.00015	-0.00018	-0.00016	-0.00123	-0.00085	0.000498	0.002354	-0.00041	-0.00085	-0.00066	0.00014	-1.7e-05	-0.00181	-0.00057	0.00219	0.001505	0.000471	0.00014	0.00076	-0.00064	0.000827	-0.00071	-0.00039	0.000283	0.000379	0.000156
66	-0.00256	-0.00293	-0.00106	0.000705	-0.0003	0.000585	0.001854	-4e-05	-0.0003	-0.0016	-0.00154	-0.00092	-0.00057	-0.00123	0.001436	5.1e-05	0.000626	-0.00012	-0.00191	-0.00112	-0.00047	0.0003	-0.00018	-0.00026	-0.00016	-1.8e-05
67	-0.00626	-0.00448	-0.00428	-0.00282	-0.00478	0.000503	-0.00017	0.000257	-0.00478	-0.00597	-0.00412	-0.00098	-0.00312	-0.0047	0.000942	-0.00025	0.000899	2e-05	0.000254	-5.6e-05	-0.00104	-0.0002	-0.00191	-0.00125	-0.00035	-0.00013
68	-0.00982	-0.00536	-0.00608	-0.00396	-0.00799	0.000561	0.001593	-0.00033	-0.00799	-0.00782	-0.00591	-0.002	-0.00515	-0.00773	0.001654	0.000782	0.000796	-0.00076	-0.00308	-0.00057	-0.00181	-0.00052	-0.00367	0.000355	0.000319	-0.00026
69	-0.00862	-0.00376	-0.00669	-0.0068	-0.00768	0.000176	-6e-05	-0.0004	-0.00768	-0.00881	-0.00557	-0.00148	-0.00621	-0.00946	0.001014	0.0005	0.000848	0.000817	-0.00394	-0.00176	-0.0032	-0.0005	-0.00426	0.000834	0.000238	0.000258
70	-0.00705	-0.00295	-0.00561	-0.00589	-0.00613	-0.00138	-0.00116	0.000118	-0.00613	-0.00773	-0.00491	-0.00257	-0.00844	-0.00904	0.00033	0.001573	0.000292	-0.00201	-0.00554	-0.00144	-0.00522	-0.00119	-0.00581	-0.0001	-0.00045	0.000322
71	-0.00476	-0.00131	-0.00356	-0.00511	-0.00465	-0.00072	0.001194	-0.00263	-0.00465	-0.00831	-0.00431	-0.00194	-0.00631	-0.00888	-0.00057	0.000205	-0.00061	-0.00055	-0.00648	-0.00243	-0.00617	-0.00125	-0.00591	-0.0008	-0.00072	-0.00075
72	-0.0032	-0.0014	-0.00412	-0.0032	-0.00288	-0.00489	-0.00504	-0.00549	-0.00288	-0.00595	-0.00424	-0.00192	-0.00591	-0.00721	-0.00426	-0.00044	-0.00178	-0.00316	-0.0065	-0.00219	-0.00423	-0.00104	-0.00471	-0.00293	-0.00171	-0.00011
73	-0.00169	-0.00047	-0.00229	-0.0033	-0.00284	-0.00672	-0.00943	-0.01071	-0.00284	-0.00567	-0.00402	-0.00225	-0.00477	-0.00246	-0.00701	-0.00368	-0.00272	-0.00483	-0.00577	-0.0021	-0.00279	-0.0018	-0.00439	-0.00362	-0.00054	-0.00053
74	-0.00054	-0.00068	-0.00184	-0.00216	-0.00128	-0.00667	-0.0116	-0.01008	-0.00128	-0.00326	-0.00393	-0.00198	-0.00393	-0.00591	-0.00993	-0.00501	-0.00285	-0.00556	-0.00577	-0.0013	-0.0027	-0.00127	-0.00244	-0.00569	-0.00425	-0.00025
75	-0.0009	-0.00025	-0.00133	-0.00251	-0.00216	-0.00494	-0.0117	-0.00933	-0.00216	-0.00365	-0.00195	-0.00178	-0.00351	-0.0043	-0.01146	-0.00891	-0.00394	-0.00386	-0.00285	-0.00128	-0.00146	-0.00069	-0.00269	-0.00689	-0.00435	-0.00098
76	-0.00104	-0.00032	-0.00146	-0.00143	-0.00144	-0.00332	-0.00974	-0.00586	-0.00144	-0.00352	-0.00377	-0.00112	-0.00357	-0.0032	-0.01269	-0.00961	-0.00324	-0.00426	-0.00412	-0.0017	-0.00114	-0.00083	-0.00277	-0.0074	-0.00426	-0.00033
77	-0.00049	-0.00013	-0.00094	-0.0013	-0.00173	-0.00249	-0.00728	-0.00374	-0.00173	-0.00328	-0.00271	-0.00185	-0.0019	-0.0031	-0.01263	-0.0107	-0.00405	-0.00369	-0.003	-0.00144	-0.00163	-0.00116	-0.0024	-0.0062	-0.00334	0.000495
78	-0.00086	-0.00032	-0.00162	-0.00188	-0.00173	-0.00156	-0.00445	-0.00338	-0.00173	-0.00226	-0.00315	-0.00173	-0.00178	-0.00208	-0.01003	-0.01087	-0.00101	-0.00376	-0.00191	-0.00168	-0.00123	-0.00053	-0.00239	-0.00555	-0.00256	-0.00183
79	-0.00088	-0.00024	-0.00121	-0.00162	-0.00141	0.000468	-0.00239	-0.0019	-0.00141	-0.00318	-0.00249	-0.00094	-0.00186	-0.00314	-0.01073	-0.00851	-0.00383	-0.00333	-0.0026	-0.0005	-0.00098	-0.0011	-0.00179	-0.00383	-0.0007	-9.5e-05
80	-0.0009	0.00026	-0.00095	-0.00136	-0.00177	-0.00086	-0.00433	-0.00099	-0.00177	-0.00169	-0.00191	-0.00114	-0.00052	-0.00197	-0.00983	-0.00954	-0.00055	-0.00348	-0.00188	-0.00207	-0.00126	-0.00041	-0.00189	-0.00372	-0.00206	0.00037
81	-0.00079	-0.00017	-0.00056	-0.00158	-0.00094	-0.00077	-0.00164	-0.00207	-0.00094	-0.00175	-0.00247	-0.0003	-0.00231	-0.00216	-0.00767	-0.00628	-0.00128	-0.00125	-0.00164	-0.00056	-0.00123	-0.00051	-0.00194	-0.0028	-0.00072	-0.00121
82	-0.00041	-3.6e-05	-0.00099	-0.001	-0.00157	-0.00099	-0.00273	-0.00131	-0.00157	-0.00139	-0.00155	-0.00141	-0.00118	-0.00216	-0.00625	-0.0073	-0.00237	-0.00198	-0.00126	-0.00169	-0.00106	-0.00091	-0.00153	-0.00318	-0.00201	0.000148
83	-0.00049	-0.00012	-0.00089	-0.0017	-0.00144	-0.00083	-0.00098	-0.00069	-0.00144	-0.00132	-0.00118	-0.00049	-0.00065	-0.00071	-0.00457	-0.00451	-0.00163	-0.00254	-0.00157	-0.00052	-0.00073	-0.00064	-0.00117	-0.00215	-0.00113	-4.6e-05
84	4.8e-05	4.7e-05	-0.00059	-0.0009	0.000518	-0.00045	-0.00207	-0.00014	0.000518	-0.00109	-0.00191	-0.00069	-0.00084	-0.00213	-0.00411	-0.00355	-0.00122	-0.00204	-0.00098	-0.00083	-0.00099	0.00027	-0.00088	-0.00182	-0.00124	-0.00065
85	-0.00056	0.000241	-0.00064	-0.00134	-0.00089	-0.0005	-0.00176	-0.00083	-0.00089	-0.00052	-0.00092	-0.00058	0.000488	-0.00085	-0.00309	-0.00247	-0.00105	-0.00121	-0.00036	-0.00088	-0.00019	-0.00082	-0.00132	-0.00199	-0.00094	0.000427
86	0.000265	-0.00019	-0.00112	-0.00069	-0.00069	-0.00065	-0.00163	-0.00102	-0.00069	-0.00039	-0.0009	-0.00029	-0.00168	-0.00147	-0.00243	-0.0031	-0.00071	-0.00187	-0.00058	-0.00079	-0.00088	-0.0003	-0.00125	-0.00246	-0.00156	-0.0004
87	-0.00063	0.000236	0.000147	-0.00108	-0.00072	-0.00045	-2.4e-05	-0.00132	-0.00072	-0.00081	-0.00093	-0.00025	7e-06	-0.00109	-0.00206	-0.00187	-0.00186	-0.00101	-0.00102	-0.00088	-0.00069	-0.0007	-0.00063	-0.00218	-0.00014	-0.00074
88	0.000151	0.000281	-0.00091	-8.6e-05	-0.0011	-0.00039	-0.00063	-4.6e-05	-0.0011	-0.00069	-0.00089	-0.00028	0.000105	-0.00092	-0.00037	0.001775	-0.00068	-0.00017	-0.00072	-0.00095	-0.00036	-0.0001	-0.00069	-0.00069	-0.00055	0.000422
89	-0.00084	0.000304	-0.00041	-0.00094	-0.00014	0.000353	-0.00084	-0.00016	-0.00014	-0.0007	-0.00126	-0.00025	-0.00045	-0.00094	-0.00141	-0.00081	0.000455	-0.00061	-0.00032	0.000498	-0.00109	-0.0002	-0.0009	-0.00168	0.000312	-0.00037
90	-0.00019	2e-05	-5.9e-05	-0.00117	-0.00082	-0.00023	-0.00126	-0.00082	-0.00082	-7e-05	-0.00044	-0.00025	0.000226	-0.00074	-0.00078	-0.00106	-0.00197	-0.0006	-0.00046	-0.00041	-0.00035	-0.00028	-0.00049	-0.00129	-0.00116	0.000108
91	-7.6e-05	0.000798	-5.4e-05	4e-06	-0.0005	-0.00044	-0.00051	-0.00055	-0.0005	-0.00058	-0.00081	0.000258	-0.00053	-0.0012	-0.00099	-0.0019	0.000365	-0.00036	-0.00062	-0.00098	-0.00023	-0.00041	-0.00065	0.000493	-0.00063	-6.8e-05
92	-0.00037	0.000332	-0.00043	-0.00018	-0.00034	7e-06	-0.00014	0.00037	-0.00034	-0.00027	-0.00092	0.000409	-0.00022	0.00011	-0.00061	-0.00091	-0.00095	-4.3e-05	-0.00029	-0.00028	-0.00072	-6e-06	-0.00087	-0.00284	0.000149	6.7e-05
93	8.1e-05	0.000166	-0.00023	-0.00067	-0.00076	-2.3e-05	-0.00039	-0.00099	-0.00076	9.5e-05	-0.00038	-0.00017	-7.4e-05	-0.00047	-0.00051	0.000813	0.00039	-0.0002	-0.0004	0.000551	-8e-05	-0.00064	-0.00028	0.000238	-0.00233	-0.00071
94	-0.00027	0.000639	9.1e-05	-0.00092	-0.00046	-3.4e-05	-0.00124	0.000606	-0.00046	0.000897	-0.00043	-1.2e-05	0.000245	-0.00026	-0.00054	-0.00059	-0.00216	5.4e-05	-0.00014	-0.0011	-0.00039	0.000171	-0.00026	-0.00146	0.000301	0.000568
95	0.000181	0.000782	-0.00029	-0.0007	-0.00029	-0.00014	-0.00121	-0.00063	-0.00029	-0.00023	-0.00059	7.1e-05	0.000209	-0.00033	-0.00029	0.000364	0.000527	7.4e-05	-0.00085	-7.5e-05	4.3e-05	-0.00032	-0.00015	-0.00033	-0.00038	-0.00048
96	-0.00035	0.000471	-0.00027	0.000297	-0.00041	0.000122	0.001007	-7.3e-05	-0.00041	-0.00016	-0.00019	5.3e-05	-0.00038	-0.00018	-6e-05	0.0006	-0.0005	-0.00106	-0.00044	2.6e-05	-0.00048	-0.00021	-0.00029	-0.00046	0.000215	-0.0007
97	-0.00025	0.000796	-0.00016	8.5e-05	-0.00028	-0.00018	-0.00194	-0.00013	-0.00028	-0.00032	-0.0003	-0.00034	0.000153	-5.9e-05	0.000921	0.000234	-0.00039	0.000899	-2.8e-05	-0.00039	-0.00024	6.1e-05	-0.00071	-0.00144	-0.00012	0.000458
98	-0.00017	0.000641	-0.00033	-0.00031	-0.00039	0.000645	0.00058	7.8e-05	-0.00039	-0.00049	-0.00063	-3.8e-05	-9e-05	-0.00051	-0.00133	-0.00064	-0.00051	-8e-06	-0.00045	-0.00043	-0.00021	-0.00019	-6.6e-05	-0.00109	-0.0006	0.000122
99	5.8e-05	0.001115	2.4e-05	-0.00027	-0.00032	-0.00048	0.000175	-0.00036	-0.00032	0.000391	-0.00014	-0.00032	-0.0002	-0.00051	0.00014	0.00038	-0.00011	-0.00053	-0.00011	-0.00023	-0.00011	-9.5e-05	-4.8e-05	0.000234	-0.0003	0.000359
100	0.000249	0.000595	-0.00041	-0.0001	-0.00036	-0.00014	-0.00028	3.8e-05	-0.00036	-0.00043	-0.00082	0.000261	0.000444	0.000525	0.000176	0.000163	-0.00018	0.000306	-0.00044	-9.3e-05	-9.9e-05	-0.00035	-0.00085	0.000924	-0.0003	-0.00043
101	-0.00028	0.000247	-2.5e-05	-0.00083	-0.00025	0.000138	-0.00099	2.7e-05	-0.00025	0.000426	0.000358	-1e-05	-0.00232	-0.00021	-0.00014	0.00072	-0.00017	8.4e-05	-0.00043	-0.00022	-0.00027	-0.00016	3.5e-05	-0.00156	-0.00043	0.000248
102	7.6e-05	0.000912	-0.00041	0.0001	-0.00025	-0.00036	-0.00099	-0.00011	-0.00025	-0.00023	-0.0007	0.000226	0.00184	4e-05	-1e-06	0.001309	-0.00084	0.000121	1.6e-05	-0.00049	-0.0004	-7e-05	-0.00026	-0.00029	3.8e-05	-0.00027
103	3.1e-05	0.000883	-0.00021	0.000141	-0.00013	-5.7e-05	0.000218	0.000527	-0.00013	-0.00011	-0.00049	-0.00025	0.00056	-0.00022	0.000222	0.000195	-0.00015	-0.00044	-0.00018	0.000152	9.5e-05	-0.00025	0.000241	-0.00129	-0.00051	0.000302
104	2e-05	0.000406	7.4e-05	-0.00061	-2.2e-05	0.000537	0.000127	-0.00039	-2.2e-05	0.000363	-0.00016	-0.00035	-0.00127	-0.0002	-9.7e-05	-0.00104	-0.00071	-0.00038	-0.00037	-0.00073	0.000262	0.000278	-0.00114	0.000893	0.000534	-0.00062
Fig. 4f
WT	gad2-1	gad2-1 /GC1::GAD2Δ #10
44.8058	30.655	44.0418
53.2314	38.4783	52.4781
50.9015	44.5065	33.1464
51.7753	53.2909	51.7684
43.4207	26.7745	44.5849
54.2857	29.3499	43.1964
51.0879	36.0241	50.5578
72.5763	44.2638	106.633
	61.8713
Fig. 4g
Time (days)	WT					gad2-1					gad2-1/GC1::GAD2Δ #1					gad2-1/GC1::GAD2Δ #10
0	77.6385	75.1926	78.4964	79.0757		74.1088	75.1973	74.5959			75.2709	90.4233	75.9218	76.8077		87.1894	78.3084	78.2042	81.1469
1	76.5345	82.0096	77.0972	74.8896		77.5424	81.4947	75.3934	82.3585		88.097	73.8076	90.2622			82.5052	74.6235	90.273	86.1357
3	77.8084	76.2913	74.3171	76.5695		71.3056	76.5306	72.3522	74.1396		77.19	74.2779	77.1692	73.8234		75.4952	80.1056	78.1603	75.6614
5	74.6078	76.5571	73.6219	73.5629		70.5965	67.4164	67.9952	65.8389		72.5874	72.5801	68.7072	69.3159		68.3559	74.9297	74.8948	79.7419
7	74.3719	72.0658	70.0517	73.2425	71.5319	61.5701	62.6568	47.4884	58.1371	53.6368	66.4073	68.6451	69.7781	68.3908	64.6276	72.3978	66.2066	70.5832	67.2248	67.3216

## Sheet: Figure 5
Fig. 5b
WT	WT/pGC1-GAD2Δ #2	WT/pGC1-GAD2Δ #5
1.35928	1.84873	2.35363
1.53052	1.71806	1.49421
1.21881	1.98452	1.85313
1.3434	1.96637	1.59969
1.34648	1.76382	1.52987
1.38037	1.76541	1.76337
Fig. 5c
	WT															#2															#5
0 d	0.415	0.1685	0.311	0.261	0.205	0.232	0.2395	0.1715	0.2095	0.21	0.1655	0.265	0.183	0.1575		0.1055	0.1965	0.11	0.1465	0.165	0.211	0.2385	0.216	0.1435	0.1275	0.1945					0.154	0.238	0.141	0.167	0.199	0.128	0.1895	0.278	0.235	0.1095	0.171	0.2225
5 d	0.2265	0.208	0.1875	0.1655	0.1875	0.2385	0.2345	0.219	0.228	0.213	0.1725	0.232				0.1675	0.175	0.1905	0.2005	0.164	0.102	0.1175	0.1625	0.172	0.209	0.1655	0.185				0.13	0.1765	0.1975	0.157	0.2065	0.1865	0.1905	0.139	0.1485	0.115	0.168	0.164
Fig. 5d
Time (days)	WT																				#2																				#5
0	81.1286	78.301	79.132	80	82.3411	84.991															79.1165	82.0268	82.4934	80.1435	81.3492	82.5083															77.0477	78.5778	78.696	75.288	81.8078	80.1567
5	77.3799	74.8532	77.8591	77.8972	81.4585	76.9826															78.2936	75.7403	76.4579	79.0323	77.5401	78.489															84.2927	75.3316	82.9819	77.4522	80.5792	77.4667
7	76.1029	78.9412	73.4093	80.2642	77.5711	79.75															81.7985	80.9917	81.7029	75.2244	79.6649	77.8929															84.1801	73.125	81.5534	79.2517	87.9753	73.7752
10	61.6799	75.3343	42.6103	58.9358	39.4839	73.6029	67.2922	24.9753	66.9565	65.4701	68.6839	64.3365	62.6778	43.0125	72.7396	69.7368	75.5	26.5823			63.3078	62.506	73.9248	74.9376	58.9866	74.7342	68.0322	74.0714	72.054	64.7533	42.2903	74.5283									71.4973	73.0788	72.963	71.4682	77.7778	79.25	70.0412	71.3942	72.5186
[truncated: 4 more columns]

## Sheet: Figure 6
Fig. 6a
WT	gad2-1	gad2-1/almt9-1	almt9-1
0.791063	0	0	1.32497
0.958608	0	0	1.06906
0.837025	0	0.053558	1.14569
1.1278	0.069995	0.058093	0.835487
1.07593	0.071084	0	1.24724
0.991162	0	0.062355	0.074925
Fig. 6b
WT	gad2-1	gad2-1/almt9-2	almt9-2
1.42805	0.068128	0	1.35959
1.09658	0.083558	0.087042	1.28996
1.45927	0.0938	0.019207	1.06764
1.01084	0.146903	0.019575	1.31933
1.33285	0.070303	0.077878	1.13308
1.55263	0.018521	0.019381	1.94274
Fig. 6c
WT	gad2-1	gad2-1/almt9-1	almt9-1
0.2375	0.44	0.3015	0.206
0.245	0.3425	0.287	0.1655
0.1985	0.46	0.282	0.226
0.149	0.495	0.2985	0.179
0.236	0.205	0.3	0.198
0.2445	0.5	0.298	0.164
0.264	0.51	0.1615	0.1675
0.3235	0.48	0.203	0.147
0.176	0.3525	0.2475	0.1605
0.1975	0.45	0.286	0.1005
0.114	0.37	0.268	0.151
0.345	0.3455	0.254	0.212
0.149	0.36	0.28	0.1815
0.238	0.4075	0.256	0.1915
0.2405	0.546667	0.221	0.121
0.325667	0.56	0.2115	0.292
0.309333	0.523333	0.2315	0.299
0.362	0.533333	0.463333	0.334
0.425	0.52	0.37	0.24
0.556667	0.593333	0.471667	0.291333
0.230667	0.615	0.393333	0.286333
0.339667	0.475	0.413333	0.244667
0.3525	0.481667	0.351667	0.154
0.290667	0.41	0.348333	0.168667
0.2925	0.2947	0.271667	0.133
0.183667	0.3233	0.322	0.111
0.138333	0.295	0.331667	0.18
0.132333	0.3183	0.391667	0.132667
0.136	0.2827	0.22	0.1415
0.151667	0.2473	0.346667
0.125333	0.2985	0.262333
0.126	0.2737	0.238667
	0.298	0.264667
		0.242667
		0.220667
		0.198667
		0.209667
		0.164
		0.174667
		0.2055
Fig. 6d
WT	gad2-1	gad2-1/almt9-2	almt9-2
0.311	0.392	0.258	0.247
0.2225	0.42	0.2405	0.2965
0.359	0.4325	0.247	0.2265
0.153	0.3225	0.2565	0.208
0.159	0.285	0.265	0.247
0.196	0.355	0.2085	0.1675
0.251333	0.43	0.207	0.1895
0.1675	0.299	0.227	0.176
0.213	0.3675	0.1645	0.1885
0.273	0.3275	0.138	0.206
0.192	0.314	0.1865	0.1695
0.241	0.4225	0.298667	0.1715
0.187	0.398333	0.241667	0.2015
0.187	0.594	0.438333	0.246
0.192667	0.368667	0.117	0.237333
0.154	0.332	0.1675	0.216667
0.161	0.38	0.1995	0.435
0.1765	0.34	0.238667	0.169333
0.1275	0.385	0.248	0.192333
0.21	0.4925	0.158	0.1345
0.152		0.103	0.151
0.254			0.151

## Sheet: Figure 7
Fig. 7a
	Control
WT	3.616	3.597	4.8	3.844	1.697	0.972	2.151	1.943	3.917	2.173	2.825	3.073	3.042	2.955	1.792	1.869	3.073	1.697	4.329	3.917	3.719	2.825	4.042	4.329	2.237	2.833	4.042	2.723	3.401	2.688	4.568	2.616	2.173	3.019	2.34	3.267	1.086	2.061	3.05	2.783	3.995	5.586	2.534	0.972	2.616	3.537	2.14	2.429	3.616
almt9-1	1.792	1.752	2.35	3.267	4.926	4.568	0.217	3.687	2.269	3.483	2.858	3.164	3.259	2.14	2.477	1.582	2.833	1.869	2.173	1.391	1.752	1.869	2.534	2.688	0.896	2.429	3.38	3.05	3.935	5.016	3.019	4.432	3.694	2.625	3.436	4.883	3.801	0.922	2.915	2.003	0	2.184	2.429	2.429	3.088	3.869	2.237	3.436	2.833
Fig 7b
	Control
WT	2.405	1.864	2.708	1.706	3.633	1.491	2.42	1.064	0.745	1.67	3.315	1.166	1.32	2.557	1.779	1.526	1.76	1.258	2.684	1.142	1.705	1.113	0.904	2.001	1.771	0.745	3.21	1.462	2.615	1.491	1.951	3.014	2.429	2.524	0.93	2.284	3.441	2.708	2.515	2.031	1.44	2.587	2.684	3.812	2.939	2.109	3.285	2.019	1.526
almt9-2	0.993	0.639	2.761	2.677	3.366	2.485	1.635	2.839	1.447	3.269	2.924	0	2.49	1.526	3.011	2.847	3.299	2.924	2.872	4.096	4.302	1.25	3.356	2.06	2.26	2.713	2.708	1.535	0.736	0.877	2.052	2.036	2.458	1.977	1.57	1.491	3.125	1.667	2.405	1.808	4.239	4.096	4.965	3.806	2.636	2.232	2.16	3.596	2.688
Fig. 7c
	Control
WT	0.783	2.267	2.614	4.767	1.373	3.04	1.086	0.614	3.04	2.763	3.047	2.427	2.338	2.476	2.149	1.373	1.266	1.373	1.954	4.616	2.456	2.623	1.954	2.308	0.971	2.235	0	3.016	2.235	4.176	2.06	2.476	3.016	1.535	2.953	1.566	0	2.002	0.687	2.267	2.686	2.831	1.228	2.856	2.541	2.308	1.696	1.954	2.953
almt9-1	3.792	1.737	1.456	2.746	2.308	2.171	0	2.267	1.086	0.614	1.266	2.235	1.855	2.002	2.831	1.086	1.566	2.641	2.614	4.039	3.109	3.047	1.52	1.696	2.614	1.581	3.717	2.308	1.842	3.047	0.895	3.04	2.308	3.321	2.686	1.456	2.182	1.266	0.307	3.307	0.307	1.868	1.107	0.895	3.257	2.338	2.65	0.783	1.868
Fig. 7d
	Control
WT	1.086	0.783	0.971	0.895	0.687	0.868	1.086	1.321	2.641	0.868	1.737	1.868	1.842	0.651	1.373	2.002	1.107	2.138	1.228	1.321	1.75	1.581	1.654	2.214	0.921	2.002	1.456	1.456	1.942	0.783	1.39	0.868	0.614	1.086	0.783	1.107	1.456	0.921	0.651	1.456	1.321	0.485	2.214	1.79	1.228	0.895	1.942	1.535	1.39
almt9-2	1.855	1.868	1.086	0.687	0.307	0	0	0	2.182	3.109	2.349	2.686	1.535	1.39	3.228	2.182	1.373	1.954	3.561	2.338	1.855	1.654	2.235	1.75	1.39	2.002	1.266	2.235	1.39	2.831	1.373	0.687	0.687	0.921	0.895	1.107	0.651	1.373	0.614	0.783	1.086	0.687	0.783	0.921	1.086	2.641	0.921	1.086	0.971
[truncated: 449 more columns]

## Sheet: Figure 8
Fig. 8a
	Control
WT-like-2	2.681	1.341	1.397	2.212	1.037	1.89	2.973	1.334	3.036	2.705	1.018	2.234	1.791	1.635	2.487	2.277	2.734	2.841	1.401	1.454	2.557	1.717	3.386	2.181	3.231	0.873	2.536	2.246	2.051	3.599	2.833	2.862	2.348	2.928	1.535	3.232	2.263	2.456	2.02	1.501	2.082	3.26	0.91	2.147	3.111	1.45	1.985	1.966	2.13
almt9-2	1.556	2.275	1.283	0.78	1.483	3.068	2.201	1.45	2.829	1.657	2.409	1.769	1.383	0.556	1.707	1.059	0.831	0.703	1.707	0.92	1.051	0.92	2.117	1.483	1.61	1.199	1.641	2.037	3.348	1.454	2.856	2.301	2.346	1.641	2.037	3.348	1.454	2.856	2.301	2.346	2.036	2.582	1.862	2.602	1.864	0.603	2.544	2.717	1.978
almt9-2/ALMT9#1	1.517	1.077	2.263	0.569	3.057	2.801	1.455	1.793	3.317	2.357	0.823	1.341	2.761	1.626	0.931	1.99	1.501	0.686	2.579	1.729	3.34	2.42	1.997	2.775	2.881	3.128	3.054	0.781	1.235	2.074	2.381	2.939	1.018	3.002	0.639	1.315	1.99	2.536	2.13	2.078	2.553	3.171	1.991	2.962	2.428	2.489	2.324	2.61	2.844
almt9-2/ALMT9#2	2.226	0.741	1.454	2.537	1.345	1.175	2.375	0.693	1.584	2.849	2.749	1.112	2.566	2.041	2.485	1.037	2.627	1.594	1.139	3.743	1.987	2.671	2.516	1.075	1.525	2.85	2.839	2.679	2.713	2.636	2.11	4.196	2.359	2.148	4.35	1.38	1.059	1.42	0.883	0.663	2.908	3.616	2.166	2.759	2.448	2.998	0.947	1.187	0.762
almt9-2/F243CY245C#1	1.435	1.631	2.361	3.109	2.349	2.778	0.875	1.222	0.497	0.415	0.28	1.082	0.648	0.393	1.462	1.187	1.074	0.586	1.399	1.327	1.386	2.517	1.61	2.139	2.148	1.463	2.081	1.696	1.107		1.012	2.257	2.227	1.552	1.573	2.727	1.317	2.331	1.349	1.187	1.107	2.145	1.609	1.483	1.309	2.118	1.21	2.254	1.687
almt9-2/F243CY245C#2	1.461	2.057	2.54	2.735	2.618	1.449	1.668	0.879	0.977	1.951	1.236	1.571	3.317	2.15	1.6	1.096	2.011	2.051	1.38	2.102	2.126	1.921	1.315	1.769	3.213	1.2	2.058	1.035	1.882	2.067	2.057	3.03	1.191	0.339	2.003	1.704	1.745	1.894	2.133	2.654	1.573	1.667	1.513	1.224	1.821	2.781	2.573	2.13	2.592
Fig. 8b
Time (min)	Control																				GABA
1	0.048051	0.042068	0.051997	0.015558	0.02442	0.059134	0.016395	0.033585	0.032944	0.016305	0.029529	0.033256	0.023914	0.04035							0.053818	0.042938	0.052413	0.041315	0.052483	0.051935	0.040888	0.026431	0.042661	0.019463	0.025593	0.043787	0.053525
2	0.047212	0.041496	0.051221	0.014817	0.023989	0.058205	0.016143	0.033171	0.033045	0.016268	0.029001	0.03288	0.024081	0.040508							0.053047	0.040799	0.051888	0.040422	0.053121	0.051003	0.040982	0.026899	0.042131	0.019202	0.025507	0.045097	0.051748
3	0.04663	0.04126	0.051424	0.015172	0.02399	0.058183	0.017389	0.032776	0.032769	0.015861	0.029098	0.033226	0.024204	0.040218							0.052508	0.040621	0.051369	0.041126	0.05234	0.050048	0.041258	0.027213	0.041063	0.019305	0.02612	0.044596	0.049942
4	0.046061	0.041082	0.051765	0.017207	0.024578	0.057805	0.017632	0.032131	0.032683	0.015888	0.029791	0.034125	0.023773	0.038606							0.052624	0.040249	0.050547	0.041583	0.050889	0.048874	0.041151	0.027802	0.040248	0.01971	0.02651	0.044384	0.04906
5	0.046158	0.042123	0.052197	0.017702	0.025575	0.057012	0.017676	0.031777	0.033563	0.016199	0.030215	0.034977	0.024193	0.037161							0.053641	0.039648	0.049695	0.041375	0.05077	0.047958	0.041198	0.027623	0.039723	0.020693	0.026712	0.043594	0.046779
6	0.046633	0.042561	0.051743	0.017492	0.025327	0.05571	0.018713	0.031784	0.033898	0.016543	0.030393	0.035331	0.024099	0.035881							0.054258	0.040287	0.048978	0.040717	0.050031	0.047012	0.04115	0.027673	0.040071	0.020495	0.026239	0.043079	0.04427
7	0.047363	0.041679	0.050185	0.016915	0.025141	0.054744	0.018028	0.032222	0.034519	0.017216	0.029837	0.035097	0.024281	0.035157							0.052903	0.04153	0.048888	0.04036	0.049377	0.046539	0.040938	0.026971	0.040405	0.020148	0.025834	0.042855	0.042818
8	0.047444	0.040827	0.049372	0.016146	0.024461	0.053583	0.01776	0.032562	0.034245	0.017436	0.028873	0.034664	0.025369	0.034706							0.051707	0.042003	0.049203	0.040222	0.048388	0.046514	0.040982	0.026527	0.039918	0.01971	0.02533	0.042693	0.04143
9	0.046617	0.040179	0.047981	0.015389	0.024099	0.052398	0.018079	0.031808	0.034201	0.017125	0.028406	0.034321	0.025814	0.03529							0.051108	0.041591	0.050393	0.039347	0.047528	0.04667	0.040696	0.026235	0.039693	0.019319	0.024441	0.042462	0.040182
10	0.046185	0.039559	0.047538	0.015064	0.023394	0.051439	0.017699	0.031326	0.033829	0.016584	0.028019	0.033754	0.025792	0.036372							0.032078	0.040419	0.051363	0.039133	0.047462	0.047037	0.040724	0.026235	0.038833	0.018974	0.024288	0.044006	0.040881
11	0.046268	0.039208	0.047225	0.014668	0.023335	0.0506	0.020597	0.031411	0.034474	0.01634	0.02867	0.033452	0.026701	0.037262							0.044272	0.040194	0.051324	0.038385	0.049458	0.04776	0.04133	0.026926	0.039148	0.019367	0.025345	0.046713	0.042291
12	0.046054	0.038999	0.048137	0.015179	0.023302	0.051482	0.020375	0.031504	0.034514	0.01652	0.029196	0.033945	0.026642	0.037372							0.045721	0.039948	0.051043	0.039423	0.050661	0.047958	0.041826	0.027466	0.039073	0.02011	0.025986	0.046367	0.042745
13	0.04625	0.03972	0.049539	0.016353	0.023658	0.051546	0.022083	0.031821	0.035239	0.016361	0.030447	0.03524	0.025787	0.037019							0.047203	0.039691	0.050875	0.040039	0.050611	0.048138	0.04258	0.028205	0.039001	0.02087	0.026711	0.045837	0.042398
14	0.04697	0.041351	0.050357	0.017554	0.025096	0.053487	0.022691	0.032774	0.036852	0.017615	0.030747	0.036516	0.025761	0.037071							0.048983	0.039557	0.050902	0.040611	0.051421	0.048347	0.042824	0.028143	0.039556	0.021297	0.026461	0.045708	0.042228
15	0.048665	0.04261	0.050412	0.017713	0.026407	0.054234	0.022691	0.034766	0.038983	0.018487	0.031083	0.036261	0.02625	0.037428							0.050416	0.040592	0.05096	0.041141	0.051074	0.047921	0.043023	0.02804	0.04118	0.021149	0.026234	0.045688	0.042071
16	0.050354	0.043143	0.050683	0.01742	0.026805	0.055167	0.022859	0.037022	0.040195	0.019025	0.031036	0.036126	0.026688	0.037401							0.050162	0.041919	0.051928	0.041768	0.051527	0.048386	0.043082	0.028178	0.042983	0.021411	0.026533	0.045627	0.042153
17	0.051254	0.04313	0.05094	0.016929	0.026914	0.055224	0.023122	0.038633	0.041522	0.01912	0.031485	0.03598	0.027713	0.03822							0.049974	0.043571	0.053122	0.042487	0.051278	0.048791	0.043381	0.028152	0.044584	0.021501	0.026507	0.047048	0.042231
18	0.051919	0.043656	0.05088	0.017009	0.027137	0.055295	0.022811	0.039978	0.042631	0.018757	0.031823	0.0361	0.029641	0.039661							0.050144	0.043767	0.055111	0.043697	0.051681	0.049783	0.043769	0.028281	0.045876	0.021515	0.02681	0.048481	0.042307
19	0.052496	0.04381	0.051397	0.016843	0.027535	0.055811	0.023933	0.041211	0.043284	0.018974	0.032582	0.036484	0.031563	0.041803							0.051431	0.043136	0.057641	0.043843	0.052292	0.051299	0.044348	0.02869	0.047262	0.022378	0.027421	0.049912	0.043239
20	0.053258	0.045145	0.051755	0.017321	0.028213	0.056007	0.023617	0.042267	0.044682	0.018896	0.033077	0.038004	0.032341	0.042209							0.051651	0.04344	0.059797	0.044523	0.053678	0.052811	0.044662	0.030055	0.049054	0.022886	0.028748	0.049552	0.045241
21	0.05372	0.04619	0.053752	0.01733	0.028536	0.056766	0.025365	0.04401	0.045631	0.019138	0.034279	0.040061	0.033056	0.042462							0.052333	0.043297	0.060732	0.046362	0.055756	0.054562	0.045081	0.030692	0.050547	0.024001	0.029839	0.049501	0.046286
22	0.054977	0.047379	0.055747	0.018441	0.029807	0.057952	0.025226	0.045397	0.047047	0.020094	0.03549	0.041248	0.033518	0.042948							0.054211	0.04373	0.061219	0.048312	0.057358	0.055316	0.045578	0.030705	0.052077	0.024794	0.030666	0.049725	0.046605
23	0.056353	0.049808	0.057556	0.020253	0.031329	0.060001	0.026347	0.047463	0.048484	0.021199	0.035999	0.041994	0.034177	0.04319							0.056408	0.044126	0.062222	0.049971	0.058394	0.056399	0.046563	0.030502	0.053932	0.024822	0.030437	0.049891	0.046433
24	0.058376	0.051489	0.058531	0.02177	0.03291	0.06286	0.027582	0.050345	0.050029	0.021854	0.036855	0.042436	0.03483	0.043426							0.057188	0.045357	0.063494	0.051112	0.058933	0.057137	0.04775	0.030535	0.05647	0.025395	0.030511	0.050934	0.046997
25	0.06071	0.052664	0.059192	0.022466	0.033998	0.0659	0.027074	0.053078	0.050828	0.022183	0.037211	0.043364	0.035804	0.043994							0.0577	0.047823	0.064029	0.051566	0.060282	0.058006	0.049443	0.030093	0.058998	0.025516	0.031197	0.053172	0.047453
26	0.062212	0.054464	0.060608	0.022518	0.035037	0.068424	0.027167	0.054733	0.051933	0.02247	0.038061	0.04391	0.0367	0.04518							0.057807	0.050057	0.065652	0.051941	0.060738	0.059198	0.051694	0.029632	0.06155	0.025773	0.031397	0.056065	0.047882
27	0.062686	0.05625	0.061944	0.022751	0.035591	0.070769	0.02737	0.056427	0.05281	0.022989	0.038755	0.045275	0.038247	0.047386							0.058456	0.050758	0.068182	0.052192	0.061305	0.059661	0.053852	0.030085	0.064248	0.026322	0.032329	0.057165	0.049203
28	0.063803	0.058675	0.063589	0.023607	0.036997	0.072993	0.026821	0.057853	0.054266	0.023658	0.039649	0.046792	0.039736	0.049352							0.059154	0.050873	0.071843	0.052558	0.062383	0.060906	0.055492	0.030674	0.066271	0.027248	0.033924	0.057815	0.051471
29	0.064443	0.060483	0.065293	0.024308	0.038317	0.075208	0.028265	0.05904	0.055649	0.024292	0.041152	0.048489	0.040559	0.049354							0.059793	0.051348	0.075661	0.052918	0.064324	0.062596	0.056136	0.031703	0.068974	0.028945	0.035459	0.05833	0.052409
30	0.064511	0.063626	0.068669	0.025074	0.039627	0.078528	0.027888	0.061065	0.057427	0.026037	0.042515	0.05147	0.040655	0.049479							0.060939	0.052325	0.077881	0.054197	0.065252	0.065206	0.0562	0.032238	0.071877	0.029848	0.037302	0.059283	0.052232
31	0.065783	0.068231	0.071814	0.026124	0.041368	0.081531	0.02986	0.06247	0.059136	0.027668	0.044005	0.053366	0.040823	0.050177							0.062525	0.052878	0.079291	0.056411	0.067813	0.067013	0.055799	0.032335	0.074736	0.030496	0.038357	0.059619	0.052226
32	0.066115	0.072763	0.075064	0.028055	0.043672	0.085752	0.030016	0.064464	0.061909	0.028822	0.044445	0.054739	0.041676	0.05054							0.065016	0.053546	0.081103	0.057953	0.070058	0.068608	0.055154	0.032479	0.077555	0.031409	0.039259	0.061978	0.052545
33	0.067168	0.076905	0.076848	0.030507	0.045738	0.090234	0.030468	0.066748	0.063068	0.029518	0.045728	0.055711	0.042162	0.05215							0.067423	0.054466	0.082912	0.058368	0.070763	0.070102	0.054753	0.032766	0.080808	0.031753	0.040393	0.064751	0.053652
34	0.068384	0.080127	0.078675	0.031773	0.047234	0.095624	0.031041	0.068567	0.064157	0.030424	0.045958	0.057488	0.042961	0.054498							0.068292	0.057613	0.084512	0.057276	0.071788	0.07152	0.054449	0.032995	0.084189	0.03288	0.041759	0.067195	0.054641
35	0.068122	0.082841	0.080868	0.032257	0.048352	0.10083	0.030565	0.068873	0.065443	0.031224	0.047815	0.059063	0.045014	0.057493							0.068911	0.060271	0.08657	0.056533	0.07238	0.073091	0.054198	0.033392	0.086586	0.033808	0.044266	0.068366	0.056135
36	0.068202	0.085692	0.083454	0.032436	0.049083	0.10553	0.03043	0.068763	0.066863	0.032043	0.048506	0.061113	0.047025	0.059189							0.07047	0.06259	0.08894	0.0555	0.07393	0.074843	0.053737	0.034526	0.088409	0.03457	0.046271	0.069483	0.059569
37	0.067747	0.088605	0.086037	0.032316	0.050136	0.109219	0.030972	0.068468	0.067318	0.033444	0.050397	0.063226	0.048598	0.060067							0.071611	0.063348	0.092089	0.054972	0.074041	0.075921	0.053672	0.03549	0.089765	0.035943	0.049969	0.070586	0.06153
38	0.067397	0.09127	0.089003	0.032487	0.051023	0.112117	0.030371	0.06809	0.069646	0.034914	0.050968	0.065899	0.048861	0.060635							0.073168	0.064875	0.095107	0.054212	0.074446	0.07771	0.053485	0.035918	0.091404	0.03738	0.053197	0.071293	0.061764
39	0.067407	0.094178	0.09337	0.03296	0.051836	0.114909	0.03181	0.067715	0.071015	0.036754	0.051988	0.068894	0.049909	0.062602							0.075098	0.066114	0.09573	0.053814	0.075099	0.080063	0.053573	0.036082	0.09267	0.037406	0.055993	0.072692	0.062144
40	0.066759	0.097774	0.098138	0.032972	0.052599	0.117127	0.031779	0.066939	0.073249	0.038378	0.052245	0.069582	0.050604	0.063671							0.077397	0.068085	0.097229	0.054454	0.076745	0.082611	0.05343	0.036193	0.093482	0.038182	0.0589	0.075583	0.063287
41	0.06709	0.100666	0.101255	0.033584	0.053498	0.119045	0.032772	0.066701	0.076225	0.039927	0.052488	0.070341	0.051542	0.0661							0.08014	0.070168	0.097555	0.055227	0.078373	0.084478	0.053782	0.03672	0.094184	0.039018	0.062721	0.077371	0.064232
42	0.0672	0.102512	0.10303	0.035146	0.054929	0.120525	0.033877	0.066671	0.076344	0.040611	0.052876	0.071918	0.053028	0.068143							0.083134	0.072571	0.097131	0.055506	0.079996	0.085753	0.054063	0.037219	0.094913	0.039515	0.067151	0.077503	0.065792
43	0.068822	0.102641	0.105166	0.036352	0.055098	0.122214	0.033168	0.066682	0.07707	0.04206	0.053595	0.073211	0.05509	0.071504							0.084897	0.076457	0.098094	0.05552	0.080178	0.086575	0.0544	0.036991	0.094912	0.040456	0.071396	0.076842	0.068025
44	0.068795	0.101969	0.107915	0.036347	0.055062	0.123362	0.033114	0.065293	0.077659	0.043564	0.05392	0.07427	0.056456	0.074907							0.086158	0.08066	0.097346	0.054893	0.080385	0.086836	0.054554	0.037668	0.094743	0.040917	0.075334	0.076447	0.070673
45	0.06906	0.101385	0.109708	0.035885	0.055291	0.124935	0.032756	0.064021	0.078487	0.044475	0.055015	0.076887	0.058913	0.076549							0.087574	0.083922	0.096581	0.054974	0.079164	0.088136	0.054661	0.039276	0.09362	0.04199	0.080156	0.077008	0.072797
46	0.068222	0.100542	0.11172	0.035589	0.055501	0.126037	0.032276	0.063284	0.080169	0.046503	0.055664	0.079599	0.059681	0.077573							0.089028	0.08597	0.097042	0.054844	0.0784	0.089648	0.054762	0.040316	0.093057	0.043203	0.084998	0.077029	0.073127
47	0.068217	0.099754	0.11319	0.035432	0.05591	0.124798	0.033177	0.062374	0.080605	0.048647	0.056415	0.081595	0.060644	0.078701							0.091106	0.088085	0.098758	0.055334	0.077962	0.089077	0.054732	0.040864	0.092311	0.042934	0.089726	0.078263	0.073672
48	0.068237	0.098215	0.114878	0.035169	0.056076	0.123397	0.03284	0.061838	0.081874	0.050717	0.056261	0.081748	0.061672	0.079631							0.093295	0.089623	0.099582	0.055015	0.078064	0.089383	0.055283	0.040828	0.090989	0.042707	0.091369	0.080015	0.075077
49	0.068115	0.096901	0.116515	0.035143	0.056394	0.121484	0.034381	0.061443	0.082809	0.05204	0.055714	0.081969	0.06242	0.081926							0.095886	0.092062	0.098753	0.055817	0.078016	0.089766	0.055091	0.04136	0.090454	0.042093	0.094685	0.080901	0.07551
50	0.068533	0.097326	0.116701	0.035194	0.057276	0.119131	0.034205	0.062092	0.084029	0.052593	0.055192	0.082157	0.06393	0.083685							0.099493	0.094554	0.098358	0.057621	0.07803	0.090334	0.054922	0.040778	0.089329	0.043726	0.099173	0.080296	0.076519
51	0.069754	0.09726	0.115435	0.036301	0.058061	0.11718	0.034695	0.062127	0.084123	0.053738	0.055092	0.081922	0.065665	0.085512							0.102875	0.097708	0.097447	0.058958	0.078832	0.090518	0.055629	0.041317	0.089028	0.043941	0.103914	0.080039	0.077897
52	0.071433	0.094764	0.113887	0.037508	0.058892	0.115591	0.035687	0.062515	0.083737	0.054521	0.054746	0.082627	0.067134	0.089104							0.104631	0.101446	0.096408	0.059379	0.080011	0.089922	0.055318	0.041288	0.08886	0.044237	0.108643	0.07944	0.080949
53	0.072053	0.092517	0.112895	0.037973	0.058676	0.113936	0.034481	0.06188	0.083189	0.055843	0.054904	0.084047	0.068687	0.09257							0.105235	0.105799	0.096363	0.059334	0.080136	0.089074	0.055598	0.041642	0.088977	0.045062	0.113143	0.079635	0.082997
54	0.072448	0.091518	0.111795	0.037835	0.058383	0.111766	0.034087	0.061358	0.083677	0.058055	0.056214	0.085242	0.072048	0.094472							0.106204	0.109421	0.096015	0.05931	0.079831	0.088297	0.055833	0.043764	0.08797	0.046101	0.117661	0.079608	0.083609
55	0.071906	0.090851	0.110693	0.036837	0.058465	0.111851	0.034189	0.060367	0.084365	0.059661	0.056703	0.085793	0.074431	0.094771							0.107542	0.111626	0.095975	0.059208	0.079411	0.087822	0.055784	0.043889	0.087672	0.044933	0.120895	0.080789	0.083604
56	0.071043	0.09043	0.109705	0.036459	0.058111	0.112701	0.033706	0.059879	0.084911	0.060418	0.056583	0.084225	0.075572	0.095364							0.108328	0.113662	0.097099	0.0583	0.07765	0.08707	0.055924	0.044401	0.086981	0.045219	0.121203	0.081974	0.083305
57	0.070926	0.091016	0.110523	0.036099	0.058738	0.111989	0.03504	0.060126	0.085313	0.060985	0.056688	0.083156	0.07587	0.096739							0.110139	0.115448	0.099141	0.057638	0.077063	0.086559	0.055728	0.044335	0.086651	0.044774	0.119782	0.082863	0.083789
58	0.071063	0.092236	0.111517	0.036306	0.059176	0.111031	0.034846	0.060277	0.086186	0.061544	0.056062	0.082809	0.076072	0.09751							0.110807	0.116394	0.10067	0.057513	0.076919	0.086379	0.05567	0.044769	0.085518	0.045358	0.118346	0.082744	0.085094
59	0.071584	0.093838	0.111626	0.036309	0.059757	0.110476	0.035907	0.061048	0.086941	0.06227	0.055748	0.082042	0.077137	0.099135							0.112359	0.118807	0.099822	0.05721	0.077068	0.085506	0.055946	0.044877	0.084996	0.0453	0.115784	0.080279	0.085295
60	0.072484	0.095121	0.110505	0.036129	0.061021	0.108549	0.036597	0.061722	0.087018	0.063141	0.055513	0.081184	0.078453	0.101986							0.113023	0.121526	0.099188	0.058491	0.077118	0.085883	0.056048	0.045395	0.084956	0.045256	0.114071	0.079973	0.087366
61	0.073628	0.094101	0.109613	0.037485	0.061716	0.107709	0.036791	0.061295	0.086461	0.064084	0.055673	0.081434	0.079826	0.10461							0.113232	0.122844	0.100226	0.059787	0.078313	0.086373	0.056312	0.045295	0.08512	0.045674	0.111621	0.079879	0.087188
62	0.075083	0.095573	0.108485	0.038777	0.061591	0.107248	0.037185	0.060255	0.086692	0.064236	0.056167	0.081739	0.082328	0.105126							0.111597	0.124226	0.100277	0.060484	0.079106	0.087101	0.055848	0.046079	0.08519	0.04643	0.10853	0.080222	0.086565
63	0.075056	0.095851	0.107636	0.039044	0.061489	0.106288	0.036495	0.059521	0.086105	0.063948	0.05714	0.080347	0.085521	0.10417							0.10997	0.126969	0.100321	0.060915	0.078812	0.087051	0.055843	0.046693	0.085808	0.045995	0.105496	0.081012	0.086574
64	0.074512	0.096775	0.108101	0.038517	0.06148	0.106638	0.035637	0.059549	0.085575	0.063011	0.057778	0.078954	0.086755	0.103807							0.109041	0.124898	0.100375	0.061926	0.079024	0.087088	0.055954	0.047364	0.085746	0.045312	0.100645	0.083389	0.085507
65	0.074079	0.0982	0.108344	0.03779	0.061448	0.106826	0.036256	0.059545	0.085922	0.062576	0.057172	0.078119	0.088083	0.102966							0.108532	0.119997	0.10246	0.062485	0.080012	0.086173	0.055879	0.046943	0.085698	0.045373	0.094875	0.084837	0.085582
66	0.074304	0.099006	0.109308	0.037775	0.06139	0.107791	0.035765	0.058964	0.085768	0.061852	0.056503	0.076602	0.089268	0.103605							0.107652	0.115371	0.104839	0.062481	0.078528	0.11769	0.055548	0.046393	0.085608	0.044962	0.090396	0.084067	0.084611
67	0.074825	0.101161	0.111628	0.037499	0.061541	0.10944	0.037526	0.058662	0.086455	0.06063	0.05611	0.076039	0.092112	0.10331							0.107506	0.111675	0.105236	0.062227	0.080436	0.096323	0.055294	0.046497	0.08518	0.044983	0.08592	0.084069	0.085875
68	0.075254	0.103347	0.110512	0.037622	0.061896	0.11043	0.0373	0.059931	0.087564	0.059868	0.055481	0.076486	0.092181	0.105194							0.108896	0.108196	0.104679	0.062613	0.080674	0.090858	0.055254	0.046753	0.085335	0.045461	0.081794	0.083485	0.087254
69	0.076291	0.104963	0.109804	0.037816	0.062128	0.11117	0.038234	0.059676	0.087097	0.061519	0.055415	0.077093	0.093959	0.107124							0.109445	0.108507	0.103161	0.060675	0.079681	0.089288	0.055644	0.046073	0.085374	0.045993	0.078427	0.083075	0.08729
70	0.078032	0.103905	0.108481	0.038439	0.062902	0.11077	0.039705	0.065809	0.086164	0.061334	0.055516	0.078336	0.096533	0.108011							0.108977	0.107825	0.102079	0.058716	0.078278	0.090805	0.054654	0.04595	0.084894	0.048037	0.076594	0.081267	0.08795
71	0.079216	0.101988	0.10608	0.038908	0.063371	0.108335	0.034192	0.056475	0.082774	0.061649	0.056307	0.077758	0.099082	0.105908							0.10782	0.105962	0.100443	0.056782	0.076087	0.088126	0.054301	0.045577	0.084668	0.047473	0.074034	0.081288	0.086208
72	0.078326	0.099213	0.105437	0.038688	0.061979	0.107063	0.033749	0.054716	0.080802	0.060517	0.055863	0.076291	0.099824	0.104113							0.108233	0.102943	0.098625	0.054131	0.076645	0.087483	0.053106	0.044073	0.085178	0.045293	0.071851	0.078958	0.084983
73	0.0738	0.092918	0.104102	0.036195	0.057116	0.102957	0.031645	0.051022	0.078097	0.058612	0.053057	0.07512	0.098217	0.10201							0.105244	0.10177	0.091595	0.05266	0.075865	0.086744	0.052476	0.042366	0.079983	0.039933	0.069665	0.075664	0.08364
74	0.067294	0.08309	0.101447	0.030537	0.049355	0.0964	0.031194	0.045354	0.069012	0.056101	0.047859	0.072089	0.094986	0.099008							0.103811	0.100891	0.082026	0.048734	0.072972	0.083231	0.051143	0.038479	0.074398	0.031903	0.066046	0.073114	0.081194
75	0.060702	0.072384	0.097781	0.025582	0.040148	0.088875	0.030106	0.038616	0.059441	0.052407	0.042011	0.069059	0.091146	0.095013							0.101689	0.097716	0.075135	0.04509	0.06929	0.078597	0.048477	0.034139	0.067283	0.024773	0.061051	0.068316	0.078309
76	0.056174	0.061994	0.094588	0.021551	0.033406	0.083013	0.02984	0.033711	0.050891	0.048162	0.03679	0.066056	0.08597	0.091785							0.099095	0.09244	0.070174	0.04224	0.065072	0.073624	0.045489	0.030305	0.060283	0.020846	0.055416	0.064288	0.074191
77	0.052403	0.054249	0.090442	0.019039	0.028687	0.076146	0.028882	0.030004	0.045082	0.044488	0.033181	0.064584	0.081497	0.088116							0.096943	0.086616	0.06576	0.04055	0.061312	0.068423	0.043694	0.027786	0.05386	0.018978	0.049287	0.061485	0.070776
78	0.051544	0.049973	0.084976	0.017399	0.026642	0.07022	0.029536	0.027611	0.040637	0.04109	0.031314	0.063771	0.07635	0.085816							0.094726	0.080689	0.061124	0.038145	0.058293	0.063805	0.04262	0.025929	0.049019	0.017669	0.043901	0.059193	0.068056
79	0.051414	0.046232	0.080099	0.016374	0.025767	0.064569	0.027996	0.025642	0.038054	0.038021	0.030278	0.060737	0.071908	0.083414							0.090635	0.076678	0.05819	0.036639	0.05617	0.059364	0.042098	0.024761	0.045047	0.017652	0.03974	0.058909	0.065241
80	0.050444	0.043919	0.075843	0.016938	0.02563	0.059842	0.028257	0.023746	0.035463	0.035428	0.029639	0.057886	0.067732	0.080413							0.085824	0.072233	0.055208	0.034989	0.054014	0.055981	0.04204	0.024501	0.042068	0.018185	0.036495	0.059034	0.061459
81	0.048169	0.042371	0.071472	0.017555	0.025108	0.055742	0.026372	0.02237	0.033527	0.031804	0.028958	0.055158	0.063344	0.075366							0.081332	0.068809	0.05269	0.033511	0.05303	0.052616	0.041766	0.024311	0.040295	0.017702	0.033357	0.05741	0.056838
82	0.046836	0.040921	0.067819	0.017295	0.02424	0.052991	0.025795	0.020814	0.031195	0.028498	0.027492	0.052355	0.058551	0.070237							0.077297	0.065899	0.051206	0.032273	0.052714	0.050476	0.04114	0.02384	0.038393	0.0173	0.030383	0.057156	0.052859
83	0.045044	0.039674	0.063113	0.016411	0.023046	0.049948	0.024931	0.020304	0.029269	0.026061	0.026286	0.050595	0.054242	0.066063							0.073653	0.063941	0.048975	0.031337	0.052619	0.049113	0.040476	0.022498	0.036981	0.016864	0.028847	0.056827	0.049722
84	0.043371	0.038096	0.060386	0.015044	0.022177	0.048067	0.024603	0.019503	0.027869	0.023668	0.025047	0.049698	0.050315	0.061812							0.069901	0.062407	0.048356	0.030943	0.051852	0.047845	0.040167	0.021458	0.035654	0.016278	0.027419	0.057783	0.046973
85	0.042812	0.03809	0.058183	0.014037	0.021502	0.04674	0.024175	0.019584	0.026675	0.021489	0.023856	0.050343	0.04676	0.058672							0.066837	0.060451	0.048556	0.031615	0.050181	0.046986	0.039485	0.021109	0.034389	0.016045	0.026604	0.057734	0.045965
86	0.041575	0.03885	0.056573	0.013242	0.020769	0.045037	0.02396	0.019961	0.026238	0.020549	0.023355	0.046703	0.044749	0.056461							0.065004	0.05716	0.049206	0.032101	0.04947	0.045802	0.039072	0.019948	0.033424	0.015539	0.025656	0.056201	0.045776
87	0.041197	0.039422	0.054076	0.012412	0.020563	0.044625	0.023396	0.019972	0.026137	0.02038	0.023333	0.047182	0.043374	0.055541							0.063908	0.054698	0.048025	0.03193	0.048134	0.044556	0.039177	0.019714	0.032072	0.015678	0.025075	0.05474	0.04523
88	0.041843	0.038855	0.051938	0.012282	0.020353	0.044826	0.024839	0.019218	0.026302	0.020441	0.024033	0.044825	0.042389	0.053376							0.061591	0.052611	0.046299	0.030897	0.047455	0.043206	0.038919	0.020142	0.0316	0.016076	0.025217	0.05361	0.044017
89	0.042637	0.037612	0.049949	0.012639	0.020777	0.045299	0.023751	0.01821	0.025913	0.020258	0.024952	0.043027	0.042067	0.050096							0.059091	0.050808	0.045456	0.029839	0.046208	0.042408	0.039434	0.020744	0.031515	0.010871	0.025446	0.052375	0.043258
90	0.042794	0.03675	0.048897	0.014261	0.021117	0.044522	0.023604	0.017417	0.025486	0.019413	0.024776	0.0424	0.041005	0.047478							0.05711	0.049505	0.044934	0.029095	0.045218	0.041581	0.038663	0.020981	0.031581	0.014095	0.024895	0.051625	0.042588
Fig. 8c
Control	GABA
68.4592	43.2326
56.9914	36.6341
44.1079	52.4317
95.965	64.29
81.4267	42.654
47.8126	47.8942
128.512	72.1959
69.0163	83.9421
67.1124	54.1961
60.1065	98.3048
71.0023	59.158
69.383	74.709
58.29	57.609
50.145
Fig. 8d
Time (min)	Control																				GABA
1	0.037362	0.031304	0.044527	0.041958	0.053237	0.025059	0.035036	0.04628	0.0453	0.026932	0.0217	0.028226	0.029434	0.017813	0.016909						0.033584	0.02137	0.039194	0.025375	0.033618	0.0426746	0.040272	0.023923	0.028977	0.019655	0.027917	0.044623	0.037573	0.020114	0.021815
2	0.036912	0.032379	0.043873	0.042507	0.052879	0.025709	0.034804	0.045831	0.045962	0.026729	0.020889	0.027986	0.029398	0.017206	0.016674						0.033237	0.02152	0.039286	0.025662	0.033353	0.0416352	0.039989	0.023629	0.02921	0.020746	0.027855	0.044905	0.037058	0.020357	0.021799
3	0.037294	0.032274	0.044024	0.043166	0.053223	0.025438	0.03506	0.04497	0.045948	0.026794	0.02006	0.027985	0.029429	0.016866	0.015814						0.032706	0.021181	0.0402	0.025554	0.032982	0.0410293	0.039968	0.023505	0.029197	0.020988	0.027868	0.045064	0.036928	0.020418	0.021701
4	0.037578	0.031885	0.043867	0.042849	0.052898	0.025625	0.034932	0.045275	0.045738	0.0272	0.019696	0.028046	0.029413	0.016666	0.01524						0.032288	0.021217	0.040069	0.025492	0.033322	0.0416191	0.039452	0.02422	0.029113	0.020724	0.02776	0.045398	0.036992	0.020132	0.021609
5	0.038282	0.031286	0.04562	0.042348	0.052932	0.025322	0.036349	0.044994	0.045409	0.028157	0.019076	0.028419	0.029413	0.01764	0.015967						0.031867	0.021472	0.040062	0.024912	0.033395	0.0417988	0.039197	0.024317	0.028863	0.020282	0.027648	0.045213	0.037004	0.01945	0.021415
6	0.038816	0.031011	0.046087	0.04222	0.053288	0.024723	0.036124	0.045025	0.044803	0.02785	0.018732	0.028414	0.029362	0.018279	0.01632						0.030967	0.022267	0.039295	0.024469	0.032945	0.0424469	0.039331	0.02443	0.028885	0.020154	0.028147	0.045088	0.037094	0.019056	0.021006
7	0.038888	0.030528	0.04575	0.041542	0.05326	0.024491	0.035693	0.044992	0.044369	0.027924	0.018931	0.028208	0.029473	0.018407	0.016416						0.030719	0.023051	0.038873	0.024014	0.033001	0.0427852	0.03979	0.02366	0.028496	0.019767	0.028377	0.045136	0.037088	0.018617	0.021002
8	0.038759	0.030009	0.045649	0.041209	0.0533	0.025176	0.03573	0.044258	0.044366	0.027341	0.020012	0.028059	0.029445	0.018009	0.016479						0.030533	0.023063	0.038599	0.023916	0.032324	0.0423185	0.039521	0.023579	0.028478	0.019519	0.028328	0.045093	0.036894	0.018508	0.020844
9	0.038693	0.03032	0.044995	0.041319	0.052704	0.025206	0.035506	0.044092	0.044548	0.027105	0.020714	0.028021	0.028947	0.017888	0.016374						0.030346	0.022736	0.038158	0.023881	0.031746	0.0413136	0.03905	0.023646	0.028602	0.019169	0.027374	0.044759	0.037375	0.018489	0.021716
10	0.038619	0.030478	0.045162	0.042109	0.052169	0.025572	0.035329	0.043351	0.045326	0.026667	0.020834	0.027793	0.028837	0.017646	0.016396						0.030711	0.022444	0.038679	0.024355	0.031457	0.0414949	0.038476	0.023357	0.028606	0.019813	0.026506	0.044412	0.036826	0.01865	0.022348
11	0.042468	0.03148	0.043884	0.042502	0.053203	0.025892	0.036183	0.04289	0.046919	0.027432	0.020616	0.027907	0.02988	0.017041	0.016892						0.030396	0.022098	0.039491	0.024686	0.031316	0.0423695	0.037905	0.023415	0.028903	0.020276	0.026116	0.044317	0.037801	0.020701	0.022758
12	0.043107	0.031822	0.043717	0.042929	0.053145	0.026136	0.036121	0.042615	0.047129	0.028181	0.020781	0.028076	0.029643	0.017191	0.018396						0.031841	0.022047	0.040203	0.024711	0.032107	0.0430191	0.037637	0.024711	0.028624	0.020301	0.026066	0.044574	0.038439	0.02165	0.022811
13	0.043299	0.031675	0.044629	0.042523	0.053254	0.026599	0.036599	0.04184	0.046808	0.029804	0.020862	0.028349	0.030869	0.017425	0.019548						0.03374	0.022125	0.040162	0.02422	0.032353	0.0434068	0.037787	0.025596	0.028404	0.01992	0.026195	0.044951	0.038679	0.022241	0.022771
14	0.044012	0.031394	0.046148	0.042832	0.054177	0.026536	0.037094	0.042572	0.047948	0.031223	0.021261	0.028127	0.0316	0.017989	0.019667						0.036025	0.0235	0.040094	0.024368	0.032804	0.0435597	0.038368	0.026131	0.027354	0.019416	0.028073	0.04519	0.039091	0.022728	0.022822
15	0.044583	0.031178	0.047033	0.042974	0.056166	0.026836	0.037308	0.044016	0.048843	0.031854	0.021649	0.028416	0.033089	0.018317	0.020159						0.038382	0.025354	0.039981	0.024463	0.032918	0.0436416	0.038663	0.02646	0.027613	0.019268	0.029568	0.044866	0.039338	0.023098	0.022826
16	0.045194	0.031092	0.047859	0.043318	0.057097	0.027597	0.037777	0.044366	0.050044	0.032527	0.022346	0.02825	0.034147	0.017999	0.020775						0.040782	0.026977	0.040025	0.02545	0.033132	0.0431349	0.039132	0.026941	0.028336	0.019283	0.030254	0.045256	0.040365	0.023347	0.022223
17	0.04588	0.031339	0.048106	0.043995	0.057342	0.028695	0.038002	0.044258	0.050946	0.032983	0.023045	0.028301	0.034802	0.017999	0.020768						0.043776	0.027745	0.039578	0.026546	0.033566	0.0431812	0.039829	0.026935	0.028731	0.020024	0.030949	0.045077	0.041176	0.023894	0.022054
18	0.047141	0.032012	0.048415	0.045494	0.058329	0.029797	0.038043	0.04502	0.052523	0.034355	0.023284	0.028498	0.03573	0.01768	0.021191						0.045765	0.028794	0.040021	0.027474	0.033924	0.0434359	0.039835	0.027075	0.028967	0.021297	0.031334	0.04511	0.042476	0.024332	0.021157
19	0.048328	0.032492	0.048872	0.04688	0.059051	0.03061	0.038364	0.045324	0.054481	0.035688	0.023131	0.028334	0.035876	0.017883	0.021968						0.0472	0.029467	0.040837	0.027848	0.033982	0.0437752	0.039965	0.027717	0.029958	0.021833	0.03108	0.045837	0.04315	0.025037	0.020877
20	0.049108	0.03224	0.048922	0.047587	0.059702	0.030902	0.0385	0.045784	0.055729	0.03648	0.022921	0.02926	0.037034	0.017933	0.022999						0.048498	0.030543	0.041681	0.028035	0.034813	0.044856	0.040507	0.028148	0.030415	0.022107	0.032044	0.046425	0.043981	0.026362	0.021044
21	0.049274	0.032185	0.051006	0.048114	0.060236	0.031425	0.038439	0.046376	0.056135	0.037331	0.023182	0.030062	0.038036	0.019426	0.023775						0.049676	0.03169	0.042122	0.028281	0.035656	0.0454427	0.041317	0.028719	0.030377	0.022007	0.032577	0.047003	0.044502	0.027372	0.022691
22	0.049719	0.031629	0.053401	0.048685	0.062212	0.031697	0.038118	0.04699	0.056362	0.039448	0.02378	0.030851	0.039083	0.020307	0.024273						0.05051	0.033214	0.042172	0.028853	0.036032	0.0456501	0.042197	0.029481	0.030412	0.021944	0.033714	0.047688	0.045208	0.027731	0.022695
23	0.049894	0.031511	0.055494	0.049374	0.063485	0.032253	0.03831	0.047914	0.057233	0.041725	0.024893	0.031283	0.040873	0.0207	0.024888						0.051587	0.033953	0.042306	0.029261	0.036001	0.0462172	0.0427	0.030226	0.030687	0.021789	0.035588	0.047914	0.045583	0.028075	0.022471
24	0.049907	0.031613	0.056405	0.049656	0.065075	0.032846	0.039103	0.048673	0.058038	0.044309	0.026596	0.031507	0.041702	0.020988	0.025573						0.0527	0.034562	0.041989	0.030036	0.0361	0.0461228	0.043405	0.030534	0.03022	0.022017	0.037601	0.048354	0.046169	0.028544	0.022401
25	0.050948	0.032459	0.05718	0.051035	0.065711	0.03395	0.039803	0.049529	0.059767	0.046096	0.028293	0.031695	0.04252	0.021258	0.026017						0.054362	0.035214	0.041756	0.030932	0.036644	0.0469638	0.043341	0.03087	0.03062	0.0222	0.038139	0.0489	0.046958	0.028929	0.022427
26	0.051534	0.03337	0.057649	0.052423	0.066804	0.035357	0.040112	0.050314	0.061467	0.047852	0.028968	0.032418	0.043958	0.02099	0.027341						0.055755	0.035708	0.041925	0.032413	0.036985	0.0474188	0.043474	0.03131	0.031036	0.023047	0.038876	0.049239	0.047831	0.029343	0.022281
27	0.052735	0.033484	0.058566	0.053818	0.068236	0.03583	0.040217	0.050728	0.063673	0.049518	0.029868	0.032404	0.044603	0.021261	0.029361						0.056476	0.036106	0.042732	0.033122	0.037638	0.048792	0.04425	0.031474	0.031876	0.02406	0.039826	0.049314	0.048885	0.030329	0.021873
28	0.053738	0.034001	0.059272	0.054545	0.069608	0.036384	0.040762	0.051305	0.065367	0.051886	0.030751	0.033198	0.045454	0.021788	0.031215						0.056923	0.036642	0.043788	0.033945	0.038119	0.0502059	0.044881	0.031752	0.0328	0.025336	0.04078	0.050009	0.049154	0.031598	0.021962
29	0.054064	0.033913	0.060402	0.05545	0.070967	0.037214	0.041225	0.052198	0.066437	0.054354	0.031483	0.033435	0.047221	0.022447	0.033188						0.057695	0.037646	0.044476	0.034368	0.039298	0.0513831	0.045372	0.032475	0.033362	0.025309	0.042049	0.050305	0.049768	0.033019	0.022396
30	0.0543	0.034219	0.062263	0.056297	0.072761	0.038433	0.042227	0.052725	0.067511	0.057223	0.03278	0.033436	0.048955	0.022482	0.034331						0.057707	0.038829	0.044447	0.035137	0.039792	0.0524409	0.046039	0.033117	0.034179	0.025627	0.043959	0.051167	0.050914	0.033877	0.023017
31	0.054556	0.034123	0.063595	0.057194	0.074503	0.039571	0.043101	0.053542	0.0689	0.060535	0.033847	0.034157	0.049732	0.02251	0.035889						0.05826	0.039793	0.044723	0.035508	0.040055	0.0531891	0.046888	0.033625	0.035045	0.025899	0.046635	0.051699	0.05234	0.034937	0.023221
32	0.055038	0.034746	0.064947	0.058215	0.075404	0.041	0.044153	0.054592	0.070478	0.064266	0.035144	0.034919	0.050317	0.022543	0.037372						0.058826	0.040592	0.045138	0.036371	0.040791	0.0542396	0.047877	0.034122	0.035472	0.026216	0.049074	0.051501	0.053558	0.035629	0.022903
33	0.05549	0.036364	0.06549	0.059551	0.075514	0.04262	0.045038	0.055755	0.071871	0.066605	0.037001	0.03519	0.051835	0.022907	0.038957						0.059552	0.041498	0.045283	0.037429	0.041906	0.0555141	0.04898	0.0342	0.036389	0.025854	0.050788	0.052089	0.056392	0.03639	0.023031
34	0.056517	0.037335	0.066535	0.061666	0.076823	0.044197	0.046056	0.056301	0.074127	0.068703	0.037742	0.03589	0.053416	0.023077	0.040587						0.061167	0.042197	0.04568	0.038817	0.042301	0.0571569	0.049392	0.034347	0.037552	0.026592	0.05251	0.052561	0.059251	0.037387	0.022977
35	0.057641	0.038087	0.06706	0.06319	0.077249	0.045621	0.046298	0.056486	0.077107	0.07129	0.038232	0.036512	0.055583	0.023526	0.042783						0.06202	0.042897	0.046363	0.039622	0.043175	0.0591262	0.050068	0.034783	0.038681	0.027298	0.053983	0.053049	0.0615	0.037918	0.023398
36	0.058406	0.038679	0.067465	0.063969	0.077871	0.047468	0.047242	0.057084	0.07955	0.073786	0.038635	0.036645	0.057613	0.024505	0.04505						0.062596	0.044514	0.047695	0.040178	0.04415	0.0609496	0.051431	0.035855	0.040071	0.028111	0.055422	0.052989	0.062545	0.038882	0.024502
37	0.057363	0.038711	0.068325	0.064188	0.078541	0.048497	0.048217	0.057736	0.081045	0.076525	0.03977	0.037853	0.059278	0.026009	0.046785						0.062557	0.046358	0.048626	0.040768	0.045432	0.0617204	0.05245	0.036702	0.041844	0.028723	0.057359	0.053473	0.063844	0.040394	0.025738
38	0.057327	0.039115	0.070125	0.065172	0.079638	0.050058	0.049067	0.058831	0.081476	0.079704	0.040319	0.038002	0.06105	0.026674	0.048047						0.063276	0.047441	0.048928	0.041532	0.046027	0.062565	0.05305	0.03768	0.042822	0.028756	0.059032	0.053935	0.063824	0.041003	0.027367
39	0.05793	0.039853	0.071755	0.065714	0.080959	0.052175	0.050475	0.059737	0.082922	0.082927	0.041512	0.039164	0.061663	0.027182	0.049431						0.063709	0.047938	0.049241	0.042424	0.04678	0.0635835	0.054424	0.038195	0.044074	0.028997	0.061803	0.053975	0.063986	0.042297	0.028236
40	0.058048	0.040676	0.073101	0.065997	0.081058	0.053792	0.052476	0.061457	0.083656	0.084518	0.042948	0.040438	0.062091	0.027696	0.050639						0.063309	0.048868	0.049627	0.04281	0.047334	0.0648461	0.056109	0.03897	0.045109	0.028882	0.062894	0.053444	0.063694	0.042476	0.029246
41	0.058111	0.042485	0.07342	0.06656	0.080157	0.056552	0.054303	0.062714	0.085109	0.085345	0.045306	0.04074	0.063405	0.028032	0.051581						0.0641	0.049569	0.049802	0.044186	0.048457	0.0662187	0.056695	0.039501	0.046323	0.029514	0.063486	0.053771	0.063836	0.043521	0.030034
42	0.057951	0.043212	0.073715	0.068	0.080541	0.05786	0.05477	0.06358	0.086221	0.085692	0.046371	0.040898	0.064387	0.029077	0.052728						0.065008	0.050633	0.050723	0.045476	0.049457	0.0673171	0.057001	0.039257	0.047489	0.029877	0.063489	0.054224	0.064518	0.044182	0.030934
43	0.059141	0.044005	0.07449	0.069165	0.079447	0.060234	0.055798	0.063662	0.08771	0.086048	0.04705	0.041209	0.064615	0.030008	0.053655						0.065618	0.051765	0.051986	0.046498	0.050184	0.0691683	0.057172	0.040155	0.048875	0.030828	0.06417	0.054286	0.065081	0.044747	0.031845
44	0.059873	0.044422	0.074938	0.069349	0.079584	0.061474	0.056638	0.064388	0.089873	0.0866	0.048113	0.041872	0.06582	0.030758	0.054655						0.065745	0.052697	0.053261	0.046781	0.051258	0.0712503	0.057563	0.04158	0.050534	0.032692	0.064575	0.054159	0.064941	0.045624	0.033156
45	0.061092	0.044832	0.075775	0.069347	0.079263	0.062967	0.057887	0.065024	0.09197	0.086935	0.048409	0.042614	0.066824	0.031464	0.056132						0.065721	0.054266	0.05396	0.047503	0.052444	0.0718964	0.057777	0.042695	0.052235	0.033773	0.064909	0.054757	0.059802	0.04606	0.034381
46	0.059986	0.045261	0.077703	0.06983	0.080841	0.064522	0.058494	0.065978	0.093251	0.086255	0.049846	0.043467	0.067075	0.031806	0.056379						0.065372	0.055021	0.054193	0.048055	0.053099	0.0726527	0.058314	0.043771	0.053349	0.034526	0.065744	0.05554	0.060794	0.046051	0.036243
47	0.059929	0.046075	0.079539	0.069879	0.080815	0.067036	0.059179	0.067054	0.093562	0.086365	0.050685	0.044975	0.066798	0.032164	0.055905						0.065759	0.05507	0.054962	0.048515	0.052704	0.0734241	0.05849	0.044263	0.054208	0.034914	0.067177	0.055602	0.063272	0.04568	0.036742
48	0.05988	0.046188	0.080512	0.07065	0.080479	0.069069	0.059603	0.068178	0.094103	0.086277	0.051485	0.046068	0.066377	0.03266	0.055298						0.065697	0.05558	0.055322	0.049008	0.053213	0.07447	0.058072	0.044974	0.055484	0.035545	0.068082	0.055797	0.063744	0.045593	0.037176
49	0.05907	0.047437	0.08085	0.07062	0.080177	0.071662	0.060217	0.069774	0.09467	0.085282	0.052737	0.046436	0.066397	0.033147	0.055235						0.064959	0.05604	0.055943	0.049931	0.052959	0.0753084	0.057289	0.045592	0.056078	0.03602	0.067681	0.056377	0.06416	0.046003	0.037766
50	0.060571	0.048543	0.081091	0.071341	0.079746	0.074103	0.060482	0.071448	0.094605	0.083474	0.054191	0.046862	0.066377	0.03442	0.055026						0.065535	0.056542	0.056755	0.051294	0.052835	0.0765033	0.05626	0.046351	0.05703	0.037222	0.067867	0.056319	0.064969	0.046374	0.038617
51	0.061158	0.048778	0.081357	0.072558	0.080145	0.0762	0.061641	0.071248	0.094665	0.082159	0.053994	0.047481	0.067074	0.036131	0.054886						0.065996	0.056869	0.058308	0.052903	0.05326	0.0784213	0.055827	0.04688	0.057686	0.037883	0.067393	0.056373	0.066228	0.046555	0.039334
52	0.061961	0.048339	0.081944	0.072714	0.08077	0.077069	0.061408	0.072339	0.095204	0.081487	0.054179	0.048184	0.068259	0.037934	0.054816						0.066138	0.057765	0.059984	0.053422	0.052712	0.0805763	0.055457	0.048042	0.058311	0.039077	0.067047	0.056673	0.067613	0.047359	0.040558
53	0.062521	0.049035	0.082864	0.072223	0.081181	0.078358	0.060689	0.072662	0.096638	0.081287	0.054302	0.048691	0.069571	0.038232	0.055232						0.06621	0.057179	0.061309	0.053851	0.052892	0.0815813	0.055048	0.049338	0.05925	0.040796	0.067268	0.056976	0.067779	0.04818	0.041904
54	0.062331	0.048398	0.084755	0.07209	0.081962	0.078646	0.060044	0.073137	0.097025	0.08103	0.054623	0.049102	0.069621	0.039418	0.054863						0.065171	0.056657	0.061948	0.054433	0.052938	0.080966	0.0553	0.050894	0.059964	0.042138	0.067149	0.057879	0.067154	0.048339	0.0427
55	0.062071	0.048694	0.085942	0.071976	0.082908	0.080351	0.06035	0.074119	0.097154	0.081615	0.054938	0.049594	0.069753	0.040359	0.054506						0.064099	0.055322	0.062742	0.055395	0.052095	0.0813054	0.055129	0.051204	0.060161	0.042155	0.06676	0.058341	0.067183	0.048466	0.043885
56	0.062383	0.049111	0.087141	0.071736	0.084011	0.081765	0.061174	0.074981	0.096421	0.082576	0.056202	0.049846	0.069949	0.041616	0.053646						0.06402	0.054195	0.063817	0.056096	0.051698	0.0822443	0.055397	0.051443	0.060144	0.042568	0.067628	0.058422	0.066929	0.048398	0.044437
57	0.062359	0.050407	0.087782	0.072017	0.083958	0.083778	0.061055	0.075392	0.096706	0.082435	0.057703	0.050526	0.070537	0.043411	0.053457						0.064334	0.054039	0.064701	0.056965	0.051742	0.0818817	0.055095	0.051776	0.05999	0.042925	0.067852	0.058205	0.066913	0.048567	0.044838
58	0.062546	0.051271	0.087536	0.072542	0.084267	0.085515	0.061709	0.077111	0.096006	0.081665	0.058886	0.051588	0.070386	0.044856	0.053232						0.063943	0.053521	0.066254	0.05853	0.051661	0.0799053	0.055079	0.053047	0.059801	0.043526	0.067313	0.058337	0.067017	0.049354	0.045517
59	0.062781	0.050837	0.087658	0.073111	0.084463	0.086231	0.062139	0.077928	0.095505	0.081254	0.058852	0.051523	0.070739	0.046094	0.053207						0.064368	0.053434	0.068171	0.059057	0.051537	0.0834716	0.055046	0.053978	0.059052	0.044264	0.066272	0.058556	0.067021	0.049559	0.046103
60	0.0641	0.050873	0.087781	0.074046	0.084867	0.087281	0.062169	0.078677	0.095547	0.081062	0.059065	0.051278	0.070771	0.047079	0.053407						0.065388	0.053272	0.070775	0.059349	0.051632	0.0847211	0.055502	0.055567	0.058498	0.044696	0.065461	0.059496	0.06671	0.050145	0.04663
61	0.064691	0.050435	0.08809	0.073847	0.085605	0.086733	0.061874	0.078275	0.095628	0.080817	0.059431	0.051114	0.070978	0.048105	0.054207						0.065397	0.053159	0.072057	0.059526	0.051846	0.0844724	0.056032	0.056944	0.058342	0.046238	0.065167	0.059232	0.066866	0.051363	0.047386
62	0.065184	0.050443	0.089263	0.07333	0.086307	0.087211	0.061543	0.077585	0.093753	0.080741	0.060223	0.050498	0.071306	0.049767	0.053563						0.064978	0.051589	0.073389	0.059465	0.051465	0.0856173	0.05596	0.058388	0.057835	0.048032	0.064726	0.059542	0.066578	0.051378	0.04834
63	0.06551	0.050612	0.090712	0.07357	0.08621	0.08762	0.061486	0.07781	0.093064	0.081402	0.060667	0.050482	0.072017	0.051915	0.052995						0.064723	0.051494	0.074112	0.060098	0.050977	0.0852239	0.055672	0.058499	0.058665	0.048589	0.065559	0.0599	0.066767	0.05168	0.048898
64	0.066562	0.050965	0.091399	0.073099	0.085854	0.087751	0.061332	0.078379	0.091837	0.080786	0.061166	0.05073	0.072147	0.054636	0.052254						0.064862	0.051034	0.075097	0.060855	0.050238	0.0866675	0.055137	0.058322	0.058768	0.048336	0.066616	0.059828	0.067935	0.050748	0.048171
65	0.067062	0.051852	0.090407	0.073596	0.085472	0.087971	0.061631	0.078498	0.091088	0.080038	0.062652	0.051106	0.071615	0.057428	0.051937						0.064825	0.050726	0.076308	0.061761	0.050291	0.0870197	0.055515	0.059891	0.057788	0.047983	0.067464	0.059257	0.068093	0.050632	0.047163
66	0.067651	0.052677	0.090335	0.074903	0.085015	0.089426	0.062369	0.079119	0.091157	0.07923	0.062689	0.051978	0.071246	0.059398	0.051936						0.065082	0.050834	0.076791	0.062412	0.050345	0.0878346	0.055573	0.06108	0.057593	0.04819	0.067624	0.058683	0.068367	0.049946	0.046367
67	0.069012	0.053206	0.090152	0.075829	0.084754	0.089468	0.063414	0.0796	0.091136	0.078324	0.061706	0.052076	0.07453	0.061188	0.05167						0.064854	0.050821	0.077769	0.061805	0.050749	0.0885664	0.056194	0.061957	0.05685	0.048407	0.067395	0.058785	0.068366	0.050135	0.04647
68	0.069461	0.052653	0.089556	0.07548	0.084232	0.088692	0.063441	0.080468	0.091942	0.077998	0.060929	0.050309	0.079211	0.063147	0.051794						0.064996	0.050765	0.079391	0.060761	0.05118	0.0890036	0.056739	0.063091	0.056976	0.048729	0.066736	0.058581	0.068422	0.050474	0.046347
69	0.070915	0.057506	0.08888	0.075607	0.084109	0.08928	0.064096	0.079816	0.092963	0.078567	0.060996	0.04957	0.075598	0.065968	0.053229						0.065703	0.050261	0.080358	0.059802	0.051042	0.0901381	0.057135	0.064392	0.056963	0.049914	0.065985	0.058733	0.068478	0.050798	0.046119
70	0.070839	0.060138	0.090511	0.07412	0.084493	0.08842	0.064769	0.07902	0.093818	0.079093	0.060471	0.051446	0.07515	0.066677	0.053238						0.065806	0.049866	0.079663	0.059712	0.050432	0.08976	0.056377	0.064668	0.057481	0.05207	0.065595	0.058694	0.068684	0.051407	0.046874
71	0.070445	0.05418	0.087961	0.07414	0.083489	0.086164	0.062407	0.078664	0.092131	0.078321	0.060785	0.041455	0.069121	0.067551	0.051354						0.065113	0.049273	0.077354	0.059128	0.049275	0.0866752	0.05673	0.065291	0.058066	0.050764	0.06582	0.058757	0.067002	0.050619	0.048318
72	0.067773	0.052636	0.090324	0.072716	0.081936	0.084562	0.061779	0.07864	0.090088	0.077983	0.06029	0.045467	0.070034	0.069878	0.04997						0.062779	0.047726	0.076244	0.05793	0.048577	0.0868931	0.05594	0.065834	0.057592	0.049807	0.065614	0.059196	0.066717	0.050234	0.046299
73	0.06581	0.050924	0.089549	0.068688	0.078264	0.080507	0.061314	0.078938	0.086381	0.07587	0.058382	0.046143	0.068763	0.069322	0.047134						0.05944	0.042774	0.073705	0.052595	0.045866	0.0834263	0.053409	0.063863	0.057011	0.048139	0.061552	0.057411	0.065075	0.04914	0.045091
74	0.061751	0.047357	0.087968	0.060572	0.074091	0.072216	0.058872	0.07747	0.078891	0.072789	0.053541	0.042483	0.065901	0.066093	0.041648						0.054388	0.035098	0.06908	0.044908	0.040204	0.0766733	0.048347	0.060936	0.056177	0.044555	0.055069	0.054553	0.061658	0.045864	0.043541
75	0.056123	0.041585	0.084401	0.055382	0.069253	0.06179	0.055509	0.077874	0.070058	0.069332	0.047922	0.03655	0.0627	0.062146	0.036157						0.049939	0.02798	0.063519	0.037337	0.034567	0.0710582	0.042881	0.057133	0.054828	0.040144	0.048406	0.051554	0.057611	0.041692	0.040464
76	0.050726	0.037204	0.079684	0.051071	0.064745	0.05259	0.052933	0.076199	0.060908	0.065316	0.041979	0.032043	0.059269	0.058067	0.031826						0.046649	0.024332	0.057587	0.032497	0.031538	0.0653052	0.039511	0.054038	0.054421	0.036206	0.042642	0.049336	0.053144	0.03752	0.037046
77	0.04874	0.034451	0.074411	0.047684	0.060726	0.045678	0.050503	0.072522	0.053928	0.061332	0.037428	0.028167	0.055658	0.053796	0.029243						0.043818	0.022178	0.053102	0.028607	0.029752	0.0605306	0.0368	0.050799	0.052517	0.033592	0.038083	0.047554	0.048323	0.034386	0.034609
78	0.047163	0.03229	0.070221	0.045487	0.057238	0.040358	0.048564	0.068622	0.0506	0.057453	0.033683	0.026539	0.052581	0.049774	0.027707						0.042482	0.021151	0.049654	0.026391	0.029766	0.0570806	0.035397	0.0491	0.048549	0.030854	0.034046	0.046369	0.044686	0.031841	0.033161
79	0.046313	0.03149	0.06678	0.043328	0.055684	0.036963	0.046849	0.065389	0.04856	0.054855	0.030982	0.02548	0.04975	0.045832	0.026394						0.041298	0.019946	0.046336	0.024708	0.029064	0.0557072	0.034705	0.047126	0.04457	0.028993	0.03216	0.04538	0.042014	0.030223	0.031382
80	0.045291	0.0305	0.063518	0.041927	0.054998	0.034069	0.045624	0.061635	0.046811	0.051937	0.029918	0.024827	0.046653	0.04218	0.024936						0.040339	0.018773	0.043158	0.023185	0.02807	0.0529977	0.034626	0.044828	0.03962	0.026926	0.030866	0.045185	0.040081	0.028419	0.029677
81	0.044728	0.030736	0.060343	0.040648	0.053936	0.031614	0.043698	0.058831	0.045041	0.04834	0.028688	0.024366	0.0441	0.039528	0.023398						0.038863	0.017659	0.040926	0.021989	0.027033	0.0519126	0.034379	0.041938	0.035577	0.025138	0.030255	0.044943	0.038583	0.026766	0.027769
82	0.044419	0.030788	0.057389	0.039978	0.053154	0.029975	0.042147	0.056594	0.043801	0.045336	0.026836	0.024627	0.041597	0.0373	0.02136						0.037675	0.016961	0.039222	0.021122	0.026162	0.050787	0.033454	0.039499	0.032987	0.023548	0.029001	0.044588	0.03733	0.025308	0.026481
83	0.043744	0.030728	0.054766	0.040088	0.051893	0.028353	0.040897	0.054826	0.042798	0.043166	0.025143	0.024875	0.039842	0.035265	0.020456						0.036413	0.016568	0.037927	0.020901	0.025145	0.0493729	0.032991	0.036814	0.030831	0.02229	0.027657	0.043834	0.037515	0.02432	0.024754
84	0.043696	0.029988	0.052471	0.04041	0.051055	0.026917	0.03997	0.053093	0.041828	0.041182	0.023248	0.02449	0.03858	0.033225	0.019595						0.035601	0.016385	0.037101	0.020869	0.024263	0.0478866	0.032404	0.034516	0.029123	0.021928	0.026379	0.043165	0.037098	0.023682	0.023697
85	0.043548	0.029339	0.050381	0.039694	0.049932	0.025608	0.039653	0.052143	0.042334	0.038836	0.022436	0.024138	0.037799	0.031344	0.019599						0.035316	0.01711	0.037203	0.020374	0.024079	0.0468406	0.032236	0.032708	0.027821	0.021367	0.025592	0.042658	0.036944	0.023174	0.023429
86	0.044213	0.028847	0.049115	0.03934	0.048966	0.024322	0.039577	0.050634	0.043352	0.037103	0.021461	0.024036	0.036653	0.029309	0.020148						0.035589	0.017148	0.037264	0.019682	0.023999	0.045629	0.032023	0.031157	0.027284	0.020379	0.024882	0.042617	0.036405	0.022967	0.023681
87	0.044255	0.028667	0.049488	0.038509	0.048515	0.023687	0.038936	0.048985	0.043078	0.036201	0.021618	0.023924	0.035399	0.028087	0.02028						0.035817	0.016785	0.036979	0.019163	0.023582	0.0451585	0.031862	0.030664	0.026997	0.019692	0.024477	0.04206	0.035749	0.023066	0.024096
88	0.043493	0.028254	0.049098	0.038404	0.048243	0.023404	0.038391	0.047867	0.042959	0.035498	0.021766	0.02346	0.034725	0.026929	0.020266						0.035382	0.01625	0.036759	0.01864	0.023121	0.0447012	0.032455	0.029558	0.02761	0.018425	0.024821	0.041921	0.035788	0.023635	0.023957
89	0.04383	0.028515	0.047884	0.038533	0.047911	0.023564	0.038243	0.046524	0.042511	0.034694	0.021213	0.023219	0.034036	0.026507	0.018882						0.035084	0.015581	0.034711	0.018335	0.022322	0.0449604	0.032445	0.02881	0.027771	0.017765	0.025489	0.041606	0.035358	0.024311	0.023167
90	0.043314	0.029025	0.047145	0.038109	0.047154	0.023821	0.037837	0.045599	0.041685	0.033141	0.021368	0.022898	0.034667	0.026125	0.019093						0.034678	0.015506	0.033856	0.018321	0.021722	0.0453436	0.032275	0.027853	0.0275	0.017103	0.024949	0.041712	0.036405	0.024218	0.022582
Fig.8e
Control	GABA
76.8991	75.868
69.4932	90.6087
41.7467	53.2935
68.863	86.1678
59.3364	86.0623
68.7293	59.827
63.317	75.938
56.0554	76.062
58.0082	73.113
53.027	74.896
76.6815	68.163
85.6536	67.787
60.365	66.306
66.302	92.255
81.322	87.638
Fig. 8f
Time (min)	Control																				GABA
1	0.032608	0.051787	0.041688	0.031137	0.023382	0.033106	0.05725	0.040841	0.033884	0.055868	0.037028	0.035598	0.050536								0.032055	0.046096	0.045721	0.040357	0.061435	0.041553	0.042447	0.0484658	0.030472	0.027193	0.049971	0.070373
2	0.032619	0.051086	0.041256	0.031751	0.02353	0.033142	0.056187	0.040145	0.033017	0.055998	0.03668	0.035929	0.050328								0.031431	0.045365	0.045125	0.040243	0.061056	0.042177	0.043425	0.0480522	0.029479	0.026464	0.049094	0.068928
3	0.032653	0.050177	0.040534	0.032297	0.023733	0.033114	0.055989	0.040088	0.032272	0.055632	0.035972	0.037424	0.048145								0.031228	0.04547	0.044482	0.040212	0.060548	0.042334	0.044057	0.0469615	0.02828	0.02673	0.048214	0.068518
4	0.032537	0.04959	0.040116	0.03212	0.023706	0.032785	0.05545	0.040339	0.031923	0.054898	0.03481	0.036995	0.048804								0.031036	0.044961	0.043751	0.040157	0.060753	0.04216	0.043718	0.0464516	0.027932	0.027515	0.048783	0.06636
5	0.032691	0.049244	0.039702	0.031711	0.02348	0.032889	0.055461	0.039832	0.031645	0.054416	0.034246	0.036798	0.048111								0.03212	0.044435	0.042958	0.040672	0.060656	0.041927	0.043909	0.0462427	0.027376	0.028461	0.049429	0.066717
6	0.032346	0.048717	0.039853	0.031107	0.023608	0.032638	0.055455	0.040004	0.031621	0.053946	0.03325	0.036384	0.047347								0.032352	0.043297	0.042214	0.039893	0.060656	0.041258	0.043655	0.0461792	0.027787	0.028167	0.050478	0.067467
7	0.03211	0.04805	0.040495	0.031128	0.023077	0.032783	0.055042	0.040163	0.031748	0.05344	0.032548	0.036475	0.046843								0.032632	0.042803	0.041981	0.03948	0.061131	0.040537	0.043639	0.0469475	0.028846	0.028064	0.050259	0.068495
8	0.032124	0.046862	0.040098	0.030544	0.023032	0.032708	0.054111	0.040688	0.032187	0.053121	0.032391	0.036426	0.04727								0.031733	0.042269	0.042026	0.03897	0.060878	0.039872	0.043417	0.0476141	0.029841	0.027683	0.049394	0.067765
9	0.031785	0.046344	0.039804	0.030384	0.022652	0.032874	0.052946	0.040798	0.032854	0.053369	0.033285	0.036121	0.047845								0.031715	0.042411	0.041751	0.038737	0.059892	0.03895	0.042912	0.0477436	0.029433	0.02725	0.04831	0.067944
10	0.032238	0.045993	0.039475	0.030684	0.022398	0.033659	0.05243	0.041818	0.033835	0.054577	0.034306	0.036243	0.048117								0.030699	0.042554	0.040681	0.038507	0.060816	0.038725	0.043355	0.0469541	0.028688	0.026813	0.04759	0.067289
11	0.033031	0.045348	0.038317	0.028073	0.023131	0.034715	0.051568	0.043347	0.033964	0.053812	0.033936	0.037099	0.048494								0.030043	0.043168	0.039892	0.039316	0.060214	0.039453	0.043887	0.0461307	0.028425	0.02645	0.046877	0.06389
12	0.033562	0.045206	0.038275	0.029935	0.023311	0.034699	0.052236	0.043721	0.034024	0.054493	0.034031	0.038264	0.049384								0.030831	0.042436	0.039601	0.040173	0.060038	0.040484	0.044264	0.0458225	0.02846	0.026915	0.047272	0.063536
13	0.033418	0.045691	0.03812	0.030087	0.023932	0.034686	0.053235	0.044082	0.033283	0.053737	0.034187	0.03905	0.049811								0.031576	0.042919	0.03899	0.040743	0.06123	0.040573	0.044154	0.0456188	0.028174	0.027565	0.047632	0.062838
14	0.033871	0.045584	0.038021	0.03042	0.024155	0.035096	0.054032	0.044817	0.033574	0.054251	0.03418	0.03946	0.049057								0.032093	0.043112	0.039165	0.040791	0.062054	0.041136	0.043386	0.0461189	0.028427	0.029026	0.049062	0.064771
15	0.033931	0.045595	0.038909	0.03033	0.024378	0.035101	0.054628	0.045168	0.03412	0.055192	0.03451	0.039442	0.04943								0.031732	0.043122	0.040286	0.041194	0.063588	0.040944	0.042612	0.0464024	0.028636	0.029957	0.050623	0.066286
16	0.03395	0.045829	0.040329	0.030842	0.024842	0.035423	0.054521	0.04589	0.034806	0.055913	0.034946	0.039403	0.04889								0.031526	0.042857	0.041206	0.04173	0.064454	0.040872	0.042541	0.0470133	0.029735	0.030598	0.050828	0.067653
17	0.034423	0.046608	0.041362	0.030972	0.024807	0.036355	0.05505	0.04643	0.03581	0.057241	0.035327	0.039288	0.048835								0.031762	0.043161	0.041664	0.042056	0.064549	0.041517	0.042299	0.0487679	0.031254	0.030804	0.05108	0.069252
18	0.034901	0.047492	0.041494	0.030877	0.024951	0.037074	0.055324	0.047778	0.038332	0.058477	0.036302	0.039359	0.050068								0.032334	0.04369	0.041737	0.04262	0.065697	0.041723	0.042881	0.0503453	0.031735	0.031244	0.051052	0.070171
19	0.035484	0.048406	0.0417	0.031534	0.025266	0.038175	0.05575	0.050046	0.040571	0.059211	0.038236	0.039479	0.051605								0.033371	0.044742	0.041817	0.043154	0.066316	0.043045	0.043554	0.0517656	0.032282	0.031213	0.050742	0.070362
20	0.036302	0.049889	0.041967	0.032646	0.025954	0.039194	0.05605	0.052091	0.041761	0.05942	0.038655	0.039759	0.053239								0.035346	0.04504	0.041945	0.043773	0.06646	0.044044	0.044637	0.0522881	0.032391	0.031381	0.051148	0.071686
21	0.036557	0.051915	0.04249	0.032944	0.026415	0.039651	0.056927	0.053024	0.042836	0.060156	0.038962	0.041348	0.054706								0.035452	0.046008	0.042164	0.045663	0.068714	0.044171	0.044541	0.0532049	0.032865	0.031548	0.050329	0.071993
22	0.037018	0.0537	0.042677	0.033112	0.026965	0.040046	0.057516	0.054338	0.043559	0.059795	0.038803	0.0429	0.054657								0.035912	0.046313	0.042677	0.046616	0.070268	0.044189	0.044349	0.0537124	0.033224	0.032242	0.050692	0.07257
23	0.037785	0.054604	0.043456	0.03327	0.027313	0.040302	0.057197	0.055199	0.044349	0.061002	0.038817	0.043172	0.054448								0.036185	0.046609	0.043232	0.047975	0.071761	0.044464	0.04495	0.0554217	0.033717	0.033477	0.051756	0.073403
24	0.038658	0.056328	0.044375	0.033489	0.027457	0.040619	0.057551	0.05666	0.045953	0.062326	0.039037	0.042951	0.054913								0.036578	0.047626	0.044339	0.049088	0.071899	0.045101	0.044036	0.0568197	0.034491	0.033613	0.053213	0.075425
25	0.039426	0.058132	0.046009	0.033564	0.027369	0.040982	0.057467	0.057594	0.047647	0.063806	0.039626	0.042676	0.055294								0.036658	0.048294	0.045059	0.050309	0.073012	0.045805	0.043954	0.0588855	0.035876	0.03349	0.054955	0.07832
26	0.040341	0.059884	0.047915	0.034045	0.027137	0.041838	0.057849	0.058321	0.050263	0.06605	0.040466	0.042532	0.056673								0.037217	0.049417	0.045534	0.0515	0.073876	0.047715	0.044184	0.0622842	0.037786	0.033328	0.056762	0.078625
27	0.041689	0.062968	0.04929	0.034955	0.027541	0.04361	0.058473	0.059659	0.053297	0.06694	0.04108	0.042403	0.058012								0.038378	0.051145	0.045927	0.052924	0.074845	0.049835	0.044731	0.0662584	0.039799	0.033527	0.056809	0.080511
28	0.043341	0.066434	0.050978	0.035999	0.028684	0.044231	0.059456	0.060876	0.056177	0.068047	0.041282	0.042655	0.060818								0.0396	0.052108	0.046491	0.055079	0.075815	0.051855	0.04553	0.0695473	0.041682	0.03366	0.05742	0.08107
29	0.044768	0.069946	0.052401	0.0369	0.029241	0.044706	0.06064	0.062161	0.058202	0.068419	0.040757	0.043221	0.062231								0.040459	0.053993	0.047342	0.057192	0.07716	0.052858	0.045778	0.0723721	0.043377	0.03422	0.057359	0.082663
30	0.046407	0.073432	0.054939	0.03774	0.029893	0.045151	0.062173	0.062959	0.059843	0.069445	0.04155	0.044651	0.063683								0.040849	0.055427	0.048117	0.059417	0.078839	0.054073	0.045321	0.0757528	0.044781	0.035784	0.057846	0.084098
31	0.048301	0.076155	0.057292	0.038085	0.030286	0.045823	0.063143	0.06328	0.062322	0.070406	0.042044	0.0471	0.064817								0.041732	0.057322	0.049631	0.062024	0.080453	0.055692	0.045538	0.079268	0.046819	0.037485	0.058009	0.085694
32	0.050156	0.078893	0.059299	0.03857	0.030685	0.046493	0.063948	0.063939	0.064483	0.071344	0.043133	0.049597	0.066099								0.042446	0.059236	0.051433	0.063519	0.080692	0.057758	0.046109	0.0830138	0.049637	0.038634	0.058686	0.087031
33	0.052193	0.082374	0.061981	0.038943	0.030972	0.04693	0.064971	0.064559	0.066909	0.071784	0.045033	0.050988	0.067239								0.043056	0.061055	0.052754	0.065043	0.081026	0.060065	0.046602	0.0864891	0.051698	0.039064	0.059456	0.088313
34	0.05461	0.086052	0.06513	0.039415	0.031366	0.04794	0.065941	0.065535	0.070102	0.07376	0.047625	0.051296	0.069101								0.044033	0.063326	0.0534	0.066552	0.081693	0.062172	0.04788	0.0905184	0.054798	0.039787	0.060869	0.091625
35	0.057452	0.09038	0.067496	0.040766	0.031937	0.049192	0.067514	0.065939	0.073762	0.076019	0.049652	0.051564	0.071034								0.045667	0.066608	0.054311	0.068271	0.082222	0.065796	0.049687	0.0945154	0.058616	0.040492	0.063156	0.094769
36	0.059996	0.095132	0.070646	0.042646	0.032898	0.051086	0.069462	0.066399	0.077931	0.076906	0.050762	0.051915	0.073641								0.047249	0.06958	0.055409	0.069649	0.083198	0.070147	0.051506	0.0964245	0.060691	0.041302	0.064083	0.09725
37	0.062108	0.098796	0.072486	0.043939	0.033329	0.052594	0.071092	0.067302	0.081346	0.077826	0.052016	0.052608	0.074742								0.047854	0.071781	0.057193	0.070951	0.083843	0.073668	0.052851	0.0973858	0.062157	0.042061	0.065398	0.099211
38	0.064833	0.102225	0.073914	0.044568	0.034722	0.053851	0.072557	0.067912	0.084411	0.078383	0.053288	0.053587	0.075727								0.04793	0.073768	0.05842	0.071568	0.084697	0.076427	0.054359	0.0970448	0.063139	0.043919	0.066424	0.10118
39	0.067539	0.105528	0.075725	0.04536	0.034998	0.054346	0.073491	0.067308	0.086682	0.079107	0.055041	0.055079	0.07731								0.048488	0.076363	0.060315	0.073033	0.085752	0.078957	0.055428	0.0974074	0.064524	0.046141	0.067209	0.102783
40	0.070553	0.108141	0.077728	0.046023	0.035433	0.055061	0.075243	0.067281	0.08961	0.080222	0.056955	0.057056	0.078732								0.048789	0.07991	0.0627	0.07466	0.087185	0.082307	0.057151	0.0971447	0.065838	0.047474	0.067324	0.104013
41	0.07403	0.110086	0.078306	0.046552	0.035794	0.056635	0.076939	0.066482	0.092704	0.08084	0.059488	0.060258	0.080661								0.049571	0.081868	0.064248	0.075388	0.088015	0.086225	0.058834	0.0975865	0.06743	0.048273	0.068062	0.105073
42	0.078247	0.11282	0.079679	0.047533	0.036168	0.057863	0.079353	0.066855	0.095437	0.08236	0.062555	0.063952	0.083044								0.050698	0.085172	0.065353	0.075401	0.087377	0.091487	0.060682	0.0972178	0.069263	0.049058	0.068161	0.107704
43	0.08319	0.114882	0.082173	0.048624	0.037057	0.05963	0.082718	0.067213	0.099218	0.083426	0.065463	0.066468	0.086127								0.052244	0.088541	0.066639	0.075863	0.087307	0.098968	0.063106	0.0981504	0.07157	0.049732	0.06921	0.109733
44	0.086079	0.11659	0.083465	0.049458	0.037553	0.062155	0.086257	0.067624	0.102771	0.083695	0.067567	0.067343	0.087996								0.052891	0.090843	0.068197	0.076652	0.087508	0.105323	0.064763	0.098715	0.072623	0.050904	0.070418	0.112048
45	0.088107	0.118561	0.084986	0.051181	0.038813	0.063664	0.09024	0.068404	0.105771	0.082708	0.068937	0.068405	0.089146								0.053219	0.092234	0.068865	0.076569	0.08789	0.11023	0.065211	0.0987529	0.072706	0.051989	0.073817	0.115296
46	0.092854	0.120045	0.086654	0.051976	0.039797	0.064143	0.092754	0.069075	0.107443	0.083038	0.070696	0.068176	0.090758								0.053243	0.093193	0.070673	0.077892	0.087796	0.113385	0.065732	0.0981192	0.072496	0.053772	0.074844	0.113278
47	0.09728	0.119683	0.087697	0.052351	0.040509	0.065004	0.096015	0.069236	0.107999	0.083401	0.072951	0.070092	0.09223								0.053709	0.094213	0.071532	0.078948	0.088671	0.115399	0.066313	0.0969897	0.071495	0.055778	0.076163	0.11413
48	0.100578	0.117363	0.088287	0.052654	0.041075	0.066307	0.098308	0.068658	0.107497	0.084115	0.07523	0.071856	0.094101								0.053924	0.0958	0.073467	0.079329	0.089761	0.116636	0.067003	0.0972021	0.071679	0.057201	0.076971	0.113313
49	0.104408	0.116574	0.088477	0.053342	0.041906	0.067674	0.102171	0.068777	0.108348	0.084989	0.077697	0.074297	0.095003								0.053724	0.097937	0.075495	0.079789	0.090282	0.116956	0.067598	0.0976919	0.070836	0.057833	0.076733	0.113381
50	0.108861	0.115277	0.090329	0.053515	0.042734	0.06944	0.10567	0.0692	0.10868	0.085773	0.080649	0.077686	0.097056								0.05445	0.100079	0.077971	0.079904	0.089746	0.117271	0.068844	0.0984219	0.071205	0.058127	0.077043	0.113428
51	0.111457	0.113642	0.090627	0.053771	0.043527	0.071668	0.108989	0.070158	0.10893	0.086783	0.082869	0.081098	0.098934								0.055006	0.100565	0.079117	0.079368	0.08916	0.116497	0.069045	0.0996722	0.07165	0.058701	0.077644	0.111936
52	0.112421	0.112106	0.092026	0.054411	0.044284	0.074254	0.112034	0.071322	0.109671	0.086936	0.083758	0.084141	0.100959								0.05542	0.102559	0.080669	0.079796	0.088832	0.117271	0.069998	0.101472	0.0718	0.059916	0.078539	0.112384
53	0.112447	0.110903	0.092495	0.05503	0.045772	0.075368	0.112235	0.072499	0.110782	0.086522	0.085178	0.086507	0.103044								0.054705	0.101688	0.082608	0.080085	0.088758	0.117721	0.070058	0.102954	0.070745	0.059881	0.079913	0.112801
54	0.111396	0.109544	0.093175	0.055695	0.04659	0.075578	0.111601	0.072995	0.109583	0.085692	0.086539	0.08772	0.104295								0.054688	0.102544	0.084303	0.07993	0.088461	0.114636	0.069548	0.104386	0.069743	0.061407	0.080642	0.113725
55	0.112583	0.108073	0.093091	0.055715	0.04744	0.075961	0.109943	0.072764	0.107533	0.085933	0.087731	0.088763	0.105249								0.054641	0.102538	0.086186	0.080311	0.088623	0.111341	0.068774	0.103269	0.069591	0.063126	0.081858	0.113472
56	0.112237	0.106636	0.09353	0.05582	0.048029	0.077077	0.108878	0.072275	0.105902	0.085855	0.089365	0.088893	0.105985								0.054595	0.103284	0.08779	0.080182	0.088649	0.108639	0.068644	0.104154	0.069819	0.062993	0.083443	0.11365
57	0.111455	0.104385	0.093222	0.055538	0.048728	0.077264	0.108134	0.072977	0.103768	0.086615	0.091536	0.08975	0.106998								0.054687	0.104263	0.089895	0.081389	0.089124	0.10704	0.068331	0.104194	0.069005	0.062843	0.084314	0.113612
58	0.108693	0.103167	0.091758	0.055782	0.04991	0.078268	0.10736	0.073441	0.102767	0.087386	0.093985	0.090101	0.108252								0.055362	0.104598	0.092756	0.0817	0.088608	0.105966	0.068142	0.105093	0.069708	0.062316	0.084138	0.112853
59	0.107663	0.103645	0.09147	0.056021	0.051576	0.079458	0.106387	0.073676	0.10233	0.088197	0.095542	0.091365	0.109477								0.056123	0.105391	0.094266	0.081193	0.087985	0.105612	0.068888	0.104935	0.070739	0.062221	0.084708	0.111964
60	0.108324	0.10255	0.091342	0.05627	0.053093	0.080384	0.105995	0.074718	0.101243	0.087579	0.095746	0.091386	0.111075								0.056831	0.107025	0.096235	0.081064	0.0875	0.106062	0.068466	0.105315	0.07248	0.061756	0.0846	0.11203
61	0.105888	0.101704	0.091649	0.056305	0.054682	0.080348	0.104557	0.074541	0.101225	0.087357	0.095906	0.09268	0.112827								0.056222	0.107828	0.095208	0.080327	0.086936	0.104441	0.066863	0.105874	0.072363	0.06203	0.085561	0.111736
62	0.10328	0.102073	0.092254	0.057246	0.055399	0.080084	0.103804	0.075904	0.102327	0.087647	0.096473	0.096059	0.114031								0.055951	0.107489	0.09564	0.08051	0.086982	0.10326	0.065152	0.107711	0.071884	0.062856	0.084536	0.110745
63	0.101755	0.102448	0.091913	0.056766	0.056307	0.079706	0.103251	0.076688	0.102202	0.087449	0.096847	0.098348	0.114329								0.055692	0.107299	0.095512	0.081054	0.087066	0.101565	0.064032	0.10877	0.072072	0.064617	0.085131	0.111719
64	0.100936	0.103886	0.090738	0.056453	0.057757	0.079331	0.102683	0.07656	0.10092	0.087797	0.096359	0.099147	0.113493								0.055701	0.106213	0.095589	0.081019	0.087166	0.101583	0.063128	0.109312	0.072687	0.064647	0.085819	0.112491
65	0.0989	0.103995	0.090294	0.056359	0.058843	0.079619	0.102559	0.076063	0.099615	0.088165	0.096882	0.099398	0.113367								0.055704	0.106113	0.095345	0.081609	0.087859	0.10124	0.062317	0.108381	0.073139	0.063525	0.087182	0.112161
66	0.098134	0.103152	0.089596	0.056135	0.060822	0.079756	0.102553	0.076127	0.09874	0.088806	0.098062	0.098879	0.113061								0.056799	0.105808	0.095213	0.080433	0.088846	0.10107	0.062204	0.108065	0.073979	0.065205	0.087922	0.110974
67	0.097537	0.102611	0.089842	0.056222	0.062802	0.079801	0.102415	0.076425	0.098152	0.09026	0.098723	0.098269	0.114405								0.057773	0.106705	0.095386	0.081782	0.089332	0.102569	0.062837	0.107932	0.074169	0.064666	0.088305	0.110817
68	0.098703	0.103738	0.09053	0.056311	0.064583	0.080803	0.101325	0.077274	0.102975	0.090931	0.09868	0.098347	0.114639								0.057829	0.107309	0.094798	0.081092	0.089124	0.104303	0.062673	0.107886	0.073502	0.065154	0.088381	0.110128
69	0.100705	0.10347	0.09252	0.05963	0.064591	0.082112	0.099807	0.078055	0.101451	0.091062	0.097556	0.098381	0.115124								0.057619	0.107084	0.094006	0.083221	0.091692	0.104434	0.062728	0.108399	0.07328	0.065778	0.088096	0.108729
70	0.102731	0.104319	0.093421	0.058594	0.064841	0.082453	0.099235	0.07978	0.102728	0.091132	0.095897	0.097118	0.115533								0.057273	0.10531	0.094269	0.081737	0.087668	0.105567	0.0614	0.108657	0.07564	0.065543	0.087496	0.108127
71	0.097938	0.107312	0.094729	0.057865	0.064904	0.081462	0.097941	0.066102	0.103989	0.092764	0.0943	0.097074	0.117174								0.057588	0.105563	0.084013	0.079044	0.086757	0.10276	0.060457	0.109995	0.075349	0.066198	0.086054	0.108042
72	0.097188	0.105652	0.094516	0.057676	0.065486	0.081811	0.096189	0.070727	0.10178	0.090926	0.091622	0.096748	0.116141								0.056565	0.103893	0.084762	0.076813	0.085328	0.101313	0.060005	0.109587	0.072376	0.066107	0.085139	0.105275
73	0.095632	0.104364	0.092206	0.054592	0.066248	0.080231	0.09382	0.06639	0.096196	0.088552	0.087809	0.096103	0.114592								0.053087	0.101612	0.083747	0.069973	0.082181	0.099085	0.059543	0.103556	0.067124	0.062766	0.084391	0.107209
74	0.090901	0.102368	0.087003	0.049605	0.064839	0.076048	0.090471	0.058802	0.089129	0.082242	0.083216	0.094138	0.110626								0.046549	0.10113	0.081752	0.058922	0.079033	0.092529	0.056482	0.0943498	0.058001	0.055587	0.083225	0.104633
75	0.083621	0.097968	0.081324	0.044397	0.063317	0.069371	0.084512	0.052724	0.08223	0.076739	0.075826	0.089578	0.104077								0.039366	0.097	0.076441	0.047343	0.075992	0.084988	0.051875	0.084677	0.048821	0.048198	0.081408	0.100496
76	0.076093	0.091607	0.074543	0.039969	0.060744	0.061239	0.078243	0.047755	0.075289	0.071855	0.068597	0.084342	0.093888								0.034204	0.091882	0.06862	0.03977	0.072837	0.077056	0.047778	0.0765483	0.041546	0.042176	0.077109	0.095859
77	0.069207	0.083996	0.06832	0.036612	0.057541	0.054519	0.072238	0.045097	0.068373	0.066947	0.062697	0.078228	0.083358								0.031259	0.085764	0.061317	0.034064	0.070188	0.069018	0.044903	0.0699036	0.036368	0.037753	0.075549	0.090872
78	0.062916	0.075989	0.064766	0.034629	0.054471	0.049493	0.067622	0.043827	0.062334	0.062895	0.058178	0.072763	0.073138								0.029447	0.079206	0.054912	0.030242	0.06817	0.062167	0.04366	0.0641384	0.033038	0.034509	0.073169	0.085625
79	0.057552	0.068439	0.061378	0.033165	0.051392	0.045777	0.062768	0.043508	0.055244	0.059913	0.054076	0.06778	0.066366								0.029676	0.073275	0.049804	0.028031	0.066552	0.056455	0.042104	0.0600147	0.031535	0.032842	0.070631	0.081118
80	0.05303	0.061	0.058439	0.032692	0.048713	0.042566	0.058419	0.044343	0.048637	0.057834	0.050878	0.062886	0.061673								0.029892	0.068142	0.046297	0.026427	0.06436	0.052465	0.040808	0.0569982	0.030376	0.031837	0.068298	0.078003
81	0.050084	0.056622	0.054716	0.032844	0.04523	0.040033	0.054854	0.043635	0.043472	0.056375	0.048529	0.058356	0.058297								0.030897	0.063228	0.043125	0.025284	0.062919	0.0494	0.039775	0.0557974	0.028707	0.031139	0.064733	0.07611
82	0.046935	0.053137	0.051176	0.033025	0.042456	0.037936	0.052469	0.04278	0.039819	0.055301	0.046987	0.05513	0.055048								0.031899	0.06019	0.041302	0.024406	0.061612	0.047004	0.038897	0.0549998	0.026387	0.029192	0.062456	0.073998
83	0.04429	0.050043	0.047937	0.032341	0.039755	0.036501	0.049977	0.041653	0.036889	0.055551	0.044643	0.053801	0.052801								0.032446	0.056952	0.039685	0.024118	0.060391	0.046248	0.038323	0.0531792	0.025264	0.027515	0.059892	0.074236
84	0.042354	0.047459	0.045519	0.031444	0.037442	0.035406	0.048715	0.04117	0.035237	0.056061	0.043091	0.054098	0.051065								0.03267	0.054283	0.039103	0.024618	0.059458	0.045755	0.038652	0.0514217	0.023388	0.025904	0.057975	0.071455
85	0.040883	0.044903	0.043112	0.030458	0.035553	0.034453	0.048103	0.041171	0.033979	0.055283	0.040641	0.052975	0.04911								0.032282	0.052047	0.038715	0.024225	0.058097	0.044709	0.039378	0.0497373	0.022306	0.024264	0.057323	0.069052
86	0.039455	0.043263	0.041975	0.030107	0.033816	0.033929	0.047679	0.040912	0.034312	0.054089	0.038766	0.051978	0.047432								0.031845	0.050139	0.037972	0.023961	0.056604	0.043235	0.039847	0.0485196	0.021233	0.023466	0.057732	0.066494
87	0.038027	0.041883	0.041846	0.029423	0.032389	0.033544	0.046804	0.040863	0.034194	0.053197	0.03654	0.04989	0.046302								0.031037	0.048824	0.037249	0.023982	0.055627	0.041786	0.03986	0.0463621	0.020705	0.023545	0.056145	0.063572
88	0.037122	0.040402	0.041595	0.029418	0.032303	0.032493	0.046205	0.040805	0.033691	0.052137	0.034855	0.048435	0.045709								0.030673	0.047613	0.036423	0.023773	0.054952	0.040844	0.039951	0.0461212	0.021128	0.024189	0.054732	0.062336
89	0.036896	0.039454	0.040714	0.029648	0.032303	0.032329	0.045505	0.04178	0.03239	0.051589	0.034339	0.047787	0.045412								0.03013	0.046455	0.034996	0.023676	0.054742	0.039988	0.039886	0.0453601	0.022336	0.02436	0.05343	0.060112
90	0.036097	0.038986	0.04011	0.03016	0.031594	0.032284	0.045275	0.043165	0.032335	0.051162	0.038669	0.045207	0.04576								0.029586	0.044959	0.035093	0.023412	0.054534	0.039097	0.03973	0.045501	0.021904	0.024316	0.051892	0.060699
Fig. 8g
Control	GABA
53.3106	78.5398
61.6745	40.2119
49.9637	52.9992
67.267	68.1522
51.4986	54.2875
66.2152	54.8194
51.7303	59.2057
81.8806	58.8454
58.5938	80.6322
63.5848	85.5883
58.7467	41.889
48.9873	44.391
48.677
[truncated: 342 more columns]

## Sheet: Figure 9
WT	WT-like-2	almt9-2	almt9-2/ALMT9#1	almt9-2/ALMT9#2	almt9-2/F243C/Y245C #1	almt9-2/F243C/Y245C#2	gad2-1
0.16	0.154	0.165	0.258	0.238	0.256	0.325	0.254
0.19	0.1	0.186	0.294	0.294	0.375	0.22	0.305
0.2	0.162	0.202	0.264	0.286	0.385	0.36	0.36
0.15	0.202	0.224	0.268	0.189	0.138	0.305	0.325
0.2	0.149	0.198	0.197	0.234	0.188	0.355	0.234
0.24	0.228	0.0435	0.214	0.294	0.315	0.218	0.264
0.1	0.144	0.166	0.145	0.13	0.206	0.345	0.268
0.16	0.178	0.18	0.34	0.226	0.36	0.34	0.27
0.15	0.25	0.246	0.26	0.222	0.286	0.286	0.278
0.18	0.12	0.202	0.13	0.242	0.305	0.282	0.278
0.16	0.166	0.228	0.33	0.184	0.105	0.234	0.325
0.12	0.095	0.226	0.171	0.276	0.305	0.194	0.204
0.13		0.175	0.187			0.29	0.262
0.15							0.345
0.202							0.51
0.156							0.415
0.148							0.3
0.24							0.246
							0.344333
							0.35
							0.361667
							0.453333
							0.316
							0.386667
							0.39
							0.348333
							0.3214

## Sheet: Supplementary Figure 1
Suppl. Fig. 1a
	Control
Light to Light	2.866	3.128	2.149	2.464	2.823	2.8	2.705	2.627	2.934	2.904	2.275	2.904	2.763	2.333	3.3	3.669	2.914	2.573	2.831	2.213	2.696	2.968	2.441	2.904	2.119	3.051	2.213	3.493	3.345	2.912	3.681	2.983	2.464	2.904	2.92	2.285	3.558	2.85	3.8	1.911	2.92	2.983	3.172	2.564	2.983	1.989	2.306	2.288	1.944
Light to Dark	1.514	1.739	2.481	2.934	2.046	1.685	1.147	2.591	2.904	3.351	2.609	2.061	0.977	1.23	1.303	1.079	2.49	1.593	2.696	1.373	1.514	1.206	1.525	4.06	1.22	1.862	3.997	2.462	2.035	2.46	2.664	2.644	3.406	1.079	0.629	0.724	0.581	1.618	0.539	0.928	1.756	2.323	0.682	1.084	0.863	1.769	1.206	2.168	0.763
Suppl. Fig. 1b
	Control
Dark to Dark	0.458	1.084	0.682	0.977	0.341	0.691	0.445	0.341	0.431	1.364	1.11	0.691	1.381	2.912	0.539	1.079	0.55	1.439	0.842	1.944	0.445	2.92	1.862	0.305	1.544	0.821	1.068	0.863	0.763	0.87	0.821	1.299	0.55	2.049	0.305	1.126	0.539	0.763	0.682	2.061	0.691	1.911	0.922	0.458	0.61	0.647	0.445	1.743	0.724
Dark to light	0.821	1.834	1.785	1.688	1.632	0.965	2.904	2.2	2.564	1.756	2.026	0.763	1.402	1.439	1.381	0.431	1.126	2.181	1.419	1.525	1.739	2.046	1.334	1.756	1.705	2.114	1.843	1.795	1.688	1.643	1.498	2.015	1.834	1.191	1.544	1.739	0.778	1.834	1.23	2.125	0.87	1.556	1.618	1.167	2.2	1.51	1.678	2.395	2.8
Suppl. Fig. 1c
Time (min)	control								muscimol
1	0.014442	0.030863	0.015188	0.013736	0.01219	0.015161	0.012604		0.048856	0.018916	0.013315	0	0.013691	0.0133	0.014214	0
2	0.014442	0.030863	0.015188	0.027472	0.01219	0.015161	0.012604		0.048856	0.018916	0.013315	0	0.013691	0.0133	0	0
3	0	0.030863	0.015188	0.027472	0.01219	0.015161	0.012604		0.048856	0.018916	0.013315	0	0.013691	0.0133	0	0
4	0.014442	0.015432	0	0.027472	0.01219	0.015161	0.012604		0.048856	0.018916	0.013315	0	0.013691	0.0133	0	0
5	0	0.015432	0	0.027472	0.01219	0.015161	0.012604		0.048856	0.018916	0.013315	0	0.013691	0.0133	0	0
6	0	0.015432	0	0.027472	0.01219	0.030321	0.012604		0.032571	0.018916	0.013315	0	0.013691	0.0133	0	0
7	0	0.015432	0	0.027472	0.01219	0.015161	0.012604		0.048856	0.018916	0.013315	0	0.013691	0.0133	0	0
8	0	0.015432	0	0.027472	0.01219	0.015161	0.012604		0.048856	0.018916	0.013315	0	0.013691	0.0133	0	0
9	0	0.015432	0	0.027472	0.01219	0.015161	0.012604		0.048856	0.018916	0	0	0.013691	0.0133	0	0
10	0	0.015432	0	0.027472	0.01219	0.015161	0.012604		0.048856	0.018916	0	0	0.013691	0.0133	0	0
11	0	0.015432	0	0.027472	0	0.015161	0.012604		0.048856	0.018916	0.013315	0	0.013691	0.0133	0.014214	0
12	0	0.015432	0	0.027472	0.01219	0.015161	0.012604		0.032571	0.018916	0	0	0.013691	0.0133	0	0
13	0	0.015432	0	0.027472	0.01219	0.015161	0.012604		0.032571	0.018916	0	0	0.013691	0.0133	0	0
14	0	0.015432	0	0.027472	0.01219	0.015161	0.012604		0.048856	0.018916	0	0	0.013691	0.0133	0	0
15	0	0.015432	0	0.027472	0.01219	0.015161	0.012604		0.032571	0.018916	0	0	0.013691	0.0133	0	0
16	0	0.015432	0	0.027472	0.01219	0.015161	0.012604		0.032571	0.018916	0	0	0.013691	0.0133	0	0
17	0	0.015432	0	0.027472	0.01219	0.015161	0.012604		0.032571	0.018916	0	0	0.013691	0.0133	0	0
18	0	0.015432	0	0.027472	0.01219	0.015161	0.012604		0.032571	0.018916	0	0	0.013691	0.0133	0.014214	0
19	0.014442	0.030863	0.015188	0.027472	0.01219	0.015161	0.012604		0.032571	0.018916	0	0	0.013691	0.0133	0	0
20	0.014442	0.030863	0.015188	0.027472	0.01219	0.015161	0.012604		0.032571	0.018916	0.013315	0	0.013691	0.0133	0.014214	0
21	0.014442	0.030863	0.015188	0.027472	0.01219	0.015161	0.012604		0.032571	0.018916	0.013315	0	0.013691	0.0133	0.014214	0
22	0.014442	0.030863	0.015188	0.027472	0.01219	0.015161	0.012604		0.032571	0.018916	0.013315	0	0.013691	0.0133	0.014214	0
23	0.014442	0.030863	0.015188	0.027472	0.01219	0.015161	0.012604		0.032571	0.018916	0.013315	0.014336	0.013691	0.0133	0.014214	0.019652
24	0.028884	0.046295	0.015188	0.027472	0.01219	0.030321	0.012604		0.032571	0.018916	0.013315	0.014336	0.013691	0.0133	0.014214	0.019652
25	0.028884	0.046295	0.030376	0.027472	0.01219	0.030321	0.025207		0.032571	0.018916	0.013315	0.014336	0.013691	0.0133	0.014214	0.019652
26	0.028884	0.046295	0.030376	0.041208	0.02438	0.030321	0.025207		0.032571	0.018916	0.013315	0.014336	0.013691	0.0133	0.014214	0.019652
27	0.043327	0.061727	0.030376	0.027472	0.02438	0.030321	0.025207		0.048856	0.018916	0.013315	0.028671	0.013691	0.0133	0.014214	0.019652
28	0.043327	0.061727	0.045564	0.041208	0.02438	0.030321	0.025207		0.048856	0.018916	0.02663	0.028671	0.013691	0.0133	0.014214	0.019652
29	0.057769	0.077159	0.045564	0.041208	0.02438	0.030321	0.037811		0.048856	0.037832	0.02663	0.043007	0.013691	0.0133	0.014214	0.019652
30	0.057769	0.077159	0.045564	0.041208	0.03657	0.030321	0.037811		0.048856	0.037832	0.02663	0.043007	0.013691	0.0133	0.028428	0.019652
31	0.072211	0.09259	0.060752	0.041208	0.03657	0.045482	0.050414		0.065141	0.037832	0.039945	0.043007	0.027382	0.0133	0.028428	0.039303
32	0.072211	0.108022	0.060752	0.054944	0.048761	0.045482	0.050414		0.065141	0.037832	0.039945	0.057342	0.027382	0.0133	0.028428	0.039303
33	0.086653	0.108022	0.07594	0.054944	0.048761	0.045482	0.063018		0.065141	0.056748	0.053259	0.071678	0.027382	0.0266	0.028428	0.039303
34	0.086653	0.123454	0.07594	0.06868	0.060951	0.060643	0.075622		0.065141	0.056748	0.053259	0.071678	0.041073	0.0266	0.042642	0.058955
35	0.086653	0.123454	0.091128	0.06868	0.073141	0.060643	0.075622		0.081427	0.056748	0.066574	0.086013	0.041073	0.0266	0.042642	0.058955
36	0.101095	0.138885	0.091128	0.06868	0.085331	0.075804	0.088225		0.081427	0.075664	0.066574	0.086013	0.041073	0.0266	0.042642	0.078606
37	0.101095	0.138885	0.106316	0.082416	0.097521	0.075804	0.088225		0.097712	0.075664	0.066574	0.100349	0.054765	0.0399	0.056856	0.078606
38	0.101095	0.138885	0.121504	0.082416	0.097521	0.075804	0.100829		0.097712	0.075664	0.079889	0.100349	0.054765	0.0399	0.056856	0.098258
39	0.101095	0.138885	0.121504	0.096152	0.109711	0.090964	0.100829		0.097712	0.075664	0.079889	0.100349	0.054765	0.0399	0.07107	0.098258
40	0.101095	0.138885	0.121504	0.109888	0.109711	0.090964	0.100829		0.097712	0.075664	0.079889	0.100349	0.054765	0.0399	0.07107	0.098258
Suppl. Fig. 1d
Time (min)	control								muscimol
1	0.259959	0.555542	0.258195	0.343399	0.207232	0.409339	0.277279		0.341993	0.340486	0.226353	0.157691	0.287514	0.332496	0.213209	0.255471
2	0.231075	0.509247	0.243007	0.370871	0.219422	0.409339	0.277279		0.374564	0.340486	0.226353	0.157691	0.287514	0.345796	0.213209	0.255471
3	0.216633	0.462952	0.227819	0.370871	0.219422	0.394178	0.252072		0.358278	0.340486	0.226353	0.157691	0.273823	0.332496	0.213209	0.255471
4	0.216633	0.432088	0.212632	0.370871	0.219422	0.409339	0.277279		0.374564	0.340486	0.226353	0.143355	0.260131	0.332496	0.184781	0.216168
5	0.187748	0.401225	0.197444	0.370871	0.195042	0.379018	0.264676		0.374564	0.340486	0.213038	0.143355	0.24644	0.332496	0.184781	0.235819
6	0.202191	0.401225	0.197444	0.384607	0.195042	0.43966	0.264676		0.341993	0.340486	0.213038	0.12902	0.260131	0.345796	0.156353	0.235819
7	0.187748	0.370361	0.197444	0.357135	0.219422	0.394178	0.264676		0.358278	0.32157	0.213038	0.12902	0.287514	0.332496	0.184781	0.216168
8	0.173306	0.370361	0.197444	0.357135	0.195042	0.394178	0.252072		0.374564	0.340486	0.213038	0.12902	0.260131	0.319196	0.184781	0.216168
9	0.187748	0.35493	0.197444	0.412079	0.195042	0.363857	0.264676		0.374564	0.340486	0.199723	0.12902	0.260131	0.345796	0.184781	0.235819
10	0.158864	0.35493	0.197444	0.384607	0.195042	0.379018	0.264676		0.374564	0.340486	0.199723	0.12902	0.260131	0.332496	0.184781	0.216168
11	0.158864	0.324066	0.197444	0.398343	0.182852	0.394178	0.277279		0.42342	0.340486	0.213038	0.114684	0.260131	0.359096	0.227423	0.216168
12	0.187748	0.370361	0.197444	0.398343	0.219422	0.394178	0.277279		0.390849	0.340486	0.213038	0.12902	0.301205	0.345796	0.184781	0.235819
13	0.202191	0.385793	0.197444	0.412079	0.231612	0.409339	0.277279		0.407134	0.32157	0.213038	0.12902	0.287514	0.385696	0.198995	0.255471
14	0.202191	0.401225	0.212632	0.398343	0.231612	0.409339	0.277279		0.439705	0.340486	0.213038	0.12902	0.287514	0.359096	0.198995	0.255471
15	0.187748	0.416656	0.212632	0.412079	0.243803	0.4245	0.289883		0.374564	0.359402	0.213038	0.12902	0.287514	0.359096	0.198995	0.275123
16	0.158864	0.432088	0.227819	0.439551	0.243803	0.409339	0.289883		0.390849	0.359402	0.213038	0.12902	0.273823	0.345796	0.198995	0.275123
17	0.202191	0.44752	0.212632	0.439551	0.255993	0.4245	0.289883		0.374564	0.359402	0.213038	0.143355	0.260131	0.345796	0.227423	0.275123
18	0.231075	0.478383	0.227819	0.453287	0.255993	0.4245	0.302486		0.374564	0.359402	0.213038	0.143355	0.273823	0.359096	0.227423	0.275123
19	0.245517	0.509247	0.258195	0.453287	0.268183	0.409339	0.31509		0.407134	0.359402	0.213038	0.172026	0.287514	0.345796	0.227423	0.294774
20	0.274402	0.555542	0.258195	0.439551	0.280373	0.4245	0.327694		0.390849	0.378318	0.226353	0.186362	0.273823	0.359096	0.227423	0.314426
21	0.303286	0.586405	0.288571	0.467023	0.292563	0.394178	0.352901		0.390849	0.359402	0.226353	0.200697	0.287514	0.359096	0.270064	0.334077
22	0.346612	0.6327	0.334135	0.480759	0.316943	0.43966	0.340297		0.390849	0.378318	0.239668	0.215033	0.287514	0.359096	0.25585	0.353729
23	0.404381	0.678996	0.349323	0.494495	0.329133	0.454821	0.378108		0.407134	0.378318	0.252983	0.258039	0.287514	0.345796	0.270064	0.393032
24	0.46215	0.740722	0.394887	0.480759	0.353514	0.485143	0.415919		0.358278	0.41615	0.292927	0.315381	0.301205	0.359096	0.312706	0.412684
25	0.534361	0.817881	0.455639	0.535703	0.390084	0.515464	0.441126		0.42342	0.435066	0.319557	0.344052	0.328587	0.345796	0.284278	0.432336
26	0.606572	0.864176	0.501203	0.563174	0.414464	0.545785	0.466333		0.390849	0.453981	0.359501	0.41573	0.328587	0.359096	0.341134	0.471639
27	0.649898	0.956766	0.592331	0.57691	0.451035	0.576107	0.529351		0.45599	0.491813	0.412761	0.487408	0.342278	0.372396	0.355348	0.510942
28	0.736551	1.04936	0.653083	0.618118	0.487605	0.606428	0.579766		0.45599	0.529645	0.479335	0.559085	0.36966	0.385696	0.369562	0.550245
29	0.852089	1.17281	0.74421	0.618118	0.560746	0.682232	0.667991		0.45599	0.567477	0.559225	0.645098	0.410734	0.385696	0.426417	0.589548
30	0.9243	1.2654	0.82015	0.686798	0.633887	0.712553	0.743612		0.504847	0.64314	0.585854	0.731112	0.451807	0.412295	0.454845	0.668155
31	1.0254	1.35799	0.911278	0.71427	0.707027	0.758035	0.831838		0.553703	0.718804	0.692373	0.845796	0.506572	0.425595	0.497487	0.746761
32	1.11205	1.48144	1.01759	0.78295	0.792358	0.833839	0.94527		0.618844	0.756636	0.772262	0.931809	0.575027	0.425595	0.554343	0.786065
33	1.1987	1.57404	1.09353	0.824158	0.902069	0.909642	1.07131		0.618844	0.851215	0.852152	1.03216	0.616101	0.452195	0.596984	0.943278
34	1.27091	1.65119	1.19985	0.906573	1.01178	0.970285	1.14693		0.618844	0.926879	0.918726	1.13251	0.684556	0.478795	0.65384	1.04154
35	1.32868	1.72835	1.29098	0.934045	1.14587	1.04609	1.27296		0.683986	0.983626	0.9853	1.20418	0.711939	0.545294	0.739124	1.1791
36	1.37201	1.80551	1.33654	1.00273	1.25558	1.10673	1.34858		0.732842	1.04037	1.05187	1.27586	0.807777	0.571894	0.795979	1.29701
37	1.41533	1.83637	1.41248	1.11261	1.36529	1.18253	1.42421		0.749127	1.07821	1.09182	1.31887	0.862541	0.638393	0.895477	1.41492
38	1.42978	1.86724	1.48842	1.14009	1.42624	1.22802	1.47462		0.781698	1.13495	1.14508	1.37621	0.903614	0.691592	0.994974	1.57213
39	1.44422	1.8981	1.5188	1.2225	1.4872	1.28866	1.51243		0.830554	1.1917	1.18502	1.41922	0.958379	0.758092	1.08026	1.61143
40	1.41533	1.91353	1.54917	1.30492	1.49939	1.31898	1.56285		0.863125	1.22953	1.19834	1.43355	0.985761	0.797991	1.17976	1.67039
[truncated: 258 more columns]

## Sheet: Supplementary Figure 2
Suppl. Fig. 2a
Time (min)	Control																				GABA
1	0.153042	0.476	0.237718	0.418031	0.568824	0.220378	0.28131	0.666095	0.414627	0.290574	0.610271	0.278226	0.475379	0.318729	0.422597	0.387004					0.329084	0.558279	0.329996	0.43361	0.19	0.17	0.333207	0.526062	0.358386	0.245164	0.293717	0.24321	0.411074	0.430973	0.37419
2	0.150601	0.476	0.238605	0.409225	0.574632	0.215054	0.284833	0.667122	0.406116	0.29772	0.608763	0.279991	0.47227	0.32043	0.419999	0.395037					0.326641	0.564806	0.330391	0.436089	0.193	0.166	0.334199	0.529079	0.358063	0.244379	0.275679	0.243681	0.028829	0.41378	0.371445
3	0.149332	0.472	0.238492	0.410133	0.57766	0.215158	0.287597	0.660309	0.407256	0.302782	0.609194	0.28288	0.469866	0.31473	0.42379	0.392507					0.329081	0.564457	0.318543	0.441332	0.192	0.165	0.327366	0.521252	0.357532	0.241394	0.265787	0.242695	0.4072	0.405714	0.367722
4	0.153329	0.47	0.243492	0.406094	0.579366	0.218471	0.289885	0.64211	0.403408	0.306673	0.613747	0.2809	0.465017	0.312411	0.4264	0.388171					0.333118	0.551522	0.308848	0.446554	0.189	0.161	0.330698	0.50506	0.358034	0.240392	0.252056	0.23893	0.407642	0.395472	0.361702
5	0.15559	0.466	0.245688	0.398633	0.570306	0.217457	0.285664	0.633823	0.405393	0.310429	0.617981	0.285778	0.461665	0.308968	0.42326	0.381742					0.338492	0.540548	0.304933	0.451016	0.189	0.163	0.337862	0.491573	0.363136	0.240858	0.244029	0.241401	0.407642	0.393902	0.369188
6	0.161182	0.468	0.264077	0.394934	0.56422	0.217261	0.279881	0.630315	0.407584	0.317229	0.620177	0.286626	0.460605	0.312529	0.425718	0.372588					0.341896	0.539398	0.307115	0.446512	0.188	0.163	0.342531	0.484262	0.364968	0.240107	0.238996	0.243964	0.40597	0.39862	0.374071
7	0.162869	0.468	0.270504	0.400727	0.562341	0.213129	0.278581	0.634448	0.406717	0.318317	0.619722	0.285943	0.459734	0.309592	0.420752	0.371837					0.34862	0.536649	0.315785	0.444126	0.185	0.166	0.34626	0.482004	0.364385	0.239815	0.229868	0.241053	0.404846	0.397789	0.373911
8	0.165472	0.465	0.286009	0.396669	0.561435	0.211805	0.273882	0.639316	0.410849	0.32097	0.619709	0.291429	0.464416	0.304442	0.411514	0.373989					0.35171	0.540057	0.318298	0.439251	0.484	0.171	0.341258	0.488415	0.359607	0.240884	0.224989	0.233957	0.403865	0.392732	0.366768
9	0.167888	0.465	0.296279	0.396201	0.562628	0.209347	0.279174	0.644088	0.41054	0.323544	0.598849	0.300516	0.465711	0.302741	0.409869	0.3788					0.34507	0.541786	0.32179	0.437853	0.298	0.167	0.338011	0.491812	0.352822	0.237804	0.228751	0.22991	0.402768	0.388335	0.375655
10	0.174484	0.467	0.297378	0.393507	0.563183	0.198621	0.280744	0.647408	0.405556	0.319078	0.599205	0.299082	0.469449	0.300746	0.401714	0.369636					0.338583	0.543013	0.346162	0.439071	0.249	0.171	0.334062	0.500466	0.349168	0.238539	0.226461	0.229047	0.395747	0.387878	0.414075
11	0.172804	0.48	0.296329	0.404259	0.581797	0.187285	0.291563	0.656621	0.410732	0.334521	0.622232	0.313888	0.474634	0.32159	0.41792	0.367371					0.34958	0.562644	0.345308	0.453594	0.254	0.177	0.334311	0.525082	0.355896	0.249714	0.22683	0.231753	0.415631	0.401843	0.344269
12	0.172393	0.483	0.305719	0.407622	0.592403	0.184492	0.30194	0.662364	0.417093	0.340736	0.637244	0.320256	0.482466	0.326089	0.422733	0.376843					0.355673	0.558092	0.350996	0.465552	0.251	0.181	0.336204	0.539657	0.362556	0.256276	0.239284	0.232415	0.418557	0.404913	0.363914
13	0.181066	0.48	0.309773	0.408897	0.597414	0.187659	0.306226	0.663648	0.423235	0.344246	0.639542	0.32238	0.487922	0.33222	0.439283	0.37552					0.371011	0.552114	0.384503	0.470038	0.253	0.187	0.344747	0.558112	0.369255	0.263363	0.240507	0.235827	0.426355	0.403247	0.368157
14	0.187301	0.478	0.315684	0.407608	0.598587	0.194015	0.30417	0.675127	0.430485	0.352529	0.637012	0.330906	0.490584	0.344276	0.445159	0.375245					0.391326	0.551898	0.360747	0.474144	0.255	0.196	0.351237	0.563306	0.374387	0.278013	0.242056	0.246563	0.437556	0.403504	0.375551
15	0.190769	0.478	0.324662	0.408999	0.602959	0.202362	0.300619	0.694688	0.440831	0.355397	0.635634	0.333858	0.500896	0.357165	0.455485	0.388747					0.408016	0.557718	0.36336	0.4751	0.258	0.212	0.360582	0.573882	0.38023	0.296076	0.244085	0.255568	0.44837	0.408206	0.386388
16	0.196782	0.483	0.337746	0.41483	0.614646	0.212627	0.299981	0.718518	0.455077	0.364577	0.639113	0.345375	0.510338	0.368167	0.45909	0.403174					0.420682	0.571757	0.370512	0.46853	0.26	0.228	0.362417	0.587066	0.381795	0.311245	0.245417	0.258892	0.457262	0.424062	0.390456
17	0.202585	0.48	0.358216	0.42055	0.627479	0.224115	0.303967	0.73896	0.465207	0.372351	0.661717	0.356083	0.52416	0.37717	0.471217	0.409767					0.42973	0.586002	0.383015	0.470301	0.26	0.246	0.358258	0.60939	0.380388	0.331276	0.248324	0.261894	0.455579	0.43354	0.410026
18	0.206304	0.486	0.369125	0.418649	0.641813	0.232052	0.306594	0.76512	0.473577	0.380775	0.683111	0.375157	0.542574	0.387529	0.479921	0.409031					0.428435	0.600819	0.395808	0.47489	0.266	0.272	0.352886	0.633997	0.378124	0.343607	0.252248	0.268105	0.462365	0.440427	0.42301
19	0.210285	0.486	0.371746	0.430379	0.657492	0.233365	0.314284	0.794973	0.480108	0.391135	0.707368	0.388392	0.557659	0.401557	0.493559	0.413678					0.431935	0.613308	0.4143	0.481568	0.276	0.29	0.355422	0.662098	0.378639	0.354686	0.25697	0.275099	0.473173	0.446939	0.424192
20	0.210958	0.495	0.376681	0.43849	0.675478	0.237892	0.323933	0.81278	0.489252	0.402713	0.718436	0.40532	0.573098	0.413613	0.500767	0.419522					0.434728	0.620917	0.42868	0.490898	0.287	0.31	0.361651	0.695501	0.384596	0.362226	0.263223	0.279085	0.483493	0.453043	0.428134
21	0.214986	0.491	0.384331	0.444672	0.693396	0.246207	0.333418	0.820549	0.497381	0.416731	0.723135	0.418493	0.583656	0.425523	0.506666	0.430195					0.45032	0.618841	0.446075	0.494585	0.299	0.33	0.37022	0.73114	0.390921	0.36519	0.26264	0.286569	0.500378	0.457076	0.426071
22	0.225151	0.5	0.39298	0.453735	0.708617	0.256952	0.334086	0.835409	0.512785	0.429242	0.725952	0.431713	0.593205	0.439439	0.516388	0.444822					0.466528	0.617109	0.468058	0.499386	0.307	0.353	0.39859	0.755615	0.396494	0.375736	0.257325	0.295898	0.513964	0.463859	0.430007
23	0.233126	0.495	0.405628	0.459652	0.725377	0.272661	0.33784	0.860124	0.531376	0.445545	0.735076	0.447671	0.5927	0.448987	0.528995	0.458925					0.48097	0.626881	0.475842	0.502243	0.32	0.379	0.408641	0.773903	0.405563	0.392638	0.258587	0.30379	0.528043	0.473261	0.43528
24	0.238787	0.495	0.417822	0.463595	0.736208	0.292395	0.343406	0.895944	0.552543	0.449224	0.754742	0.466012	0.613145	0.464643	0.538629	0.479302					0.493559	0.644815	0.481489	0.499261	0.328	0.401	0.404839	0.795795	0.411502	0.409404	0.259542	0.311615	0.547519	0.484514	0.440118
25	0.24993	0.5	0.436315	0.476234	0.763984	0.316664	0.352454	0.939032	0.575347	0.448579	0.780147	0.481802	0.633873	0.47037	0.542962	0.498079					0.495705	0.673992	0.495514	0.495018	0.339	0.418	0.397888	0.824863	0.411183	0.420577	0.273454	0.320413	0.56694	0.498468	0.445736
26	0.261139	0.5	0.456601	0.482892	0.792439	0.338119	0.368411	0.989798	0.595665	0.453367	0.802644	0.50029	0.657637	0.481489	0.555998	0.504743					0.495128	0.699263	0.516086	0.500185	0.358	0.434	0.398881	0.85851	0.410286	0.42777	0.277351	0.321504	0.585772	0.510878	0.452423
27	0.269915	0.506	0.46843	0.489299	0.824045	0.35394	0.387846	1.04099	0.606455	0.464288	0.826664	0.515939	0.677207	0.496685	0.569138	0.506306					0.502973	0.731849	0.538657	0.502153	0.368	0.451	0.405754	0.893079	0.4119	0.435023	0.290224	0.33034	0.611957	0.526609	0.469525
28	0.273366	0.516	0.476239	0.50347	0.859064	0.367908	0.411719	1.07973	0.621673	0.475033	0.846924	0.532372	0.690672	0.507982	0.58438	0.511081					0.515616	0.762267	0.563351	0.508988	0.383	0.469	0.416449	0.933392	0.418375	0.436674	0.30379	0.339066	0.64177	0.537528	0.472186
29	0.28133	0.524	0.487091	0.532417	0.896872	0.389014	0.43994	1.10044	0.638815	0.484894	0.866548	0.544033	0.698153	0.523381	0.595563	0.522511					0.542645	0.779653	0.594883	0.522707	0.402	0.486	0.426121	0.976117	0.429249	0.447391	0.310264	0.352198	0.674615	0.555454	0.469506
30	0.296823	0.537	0.500986	0.547747	0.927873	0.416693	0.455555	1.10742	0.659376	0.49558	0.870131	0.550436	0.708566	0.539465	0.607182	0.541497					0.558655	0.786584	0.627054	0.527843	0.419	0.505	0.443857	1.01361	0.437871	0.463428	0.312454	0.364183	0.712602	0.57674	0.477533
31	0.310279	0.551	0.517014	0.570931	0.953571	0.451514	0.471121	1.13615	0.688001	0.49147	0.87723	0.551101	0.707691	0.554436	0.614247	0.563516					0.583121	0.812615	0.658896	0.53596	0.443	0.523	0.459061	1.03433	0.450709	0.482137	0.319196	0.372579	0.744576	0.594533	0.483695
32	0.329267	0.566	0.534146	0.582684	0.975775	0.49436	0.487123	1.16597	0.722289	0.49058	0.885604	0.55776	0.722841	0.567125	0.625234	0.585665					0.599698	0.847838	0.680503	0.534923	0.466	0.536	0.464185	1.05146	0.465208	0.499828	0.330316	0.375905	0.767316	0.615599	0.491616
33	0.350608	0.578	0.558936	0.596017	0.998812	0.541004	0.510868	1.20892	0.756101	0.4885	0.905582	0.563124	0.742117	0.581829	0.635687	0.618021					0.604772	0.890936	0.695616	0.530716	0.496	0.546	0.469373	1.06707	0.473302	0.521623	0.34621	0.37706	0.790772	0.636372	0.503662
34	0.377793	0.596	0.581115	0.609137	1.02568	0.586894	0.54383	1.25465	0.792688	0.494521	0.932274	0.580293	0.760724	0.590393	0.646085	0.625868					0.600534	0.938756	0.70921	0.528001	0.528	0.547	0.477699	1.08844	0.474298	0.533796	0.356446	0.38688	0.805341	0.654678	0.517658
35	0.399892	0.614	0.603592	0.622087	1.05551	0.626512	0.583516	1.29929	0.813103	0.506251	0.955023	0.594049	0.781552	0.598077	0.657963	0.639426					0.613918	0.988043	0.738385	0.531956	0.558	0.544	0.494095	1.10918	0.47908	0.502712	0.373934	0.394595	0.887791	0.675078	0.524957
36	0.416881	0.629	0.617074	0.642621	1.08603	0.647379	0.628401	1.33825	0.818213	0.51912	0.968997	0.605319	0.802363	0.608735	0.677253	0.653491					0.632688	1.03712	0.76714	0.54135	0.586	0.545	0.514792	1.12883	0.489498	0.523048	0.381148	0.400801	0.884123	0.691758	0.537887
37	0.433971	0.66	0.628445	0.667259	1.11384	0.66666	0.677713	1.35678	0.815508	0.534287	0.964413	0.619406	0.81664	0.621694	0.692438	0.677975					0.658784	1.06055	0.797777	0.548622	0.61	0.553	0.538343	1.14652	0.507644	0.526877	0.387882	0.411024	0.91864	0.711868	0.554
38	0.450331	0.686	0.642167	0.692712	1.13407	0.699616	0.717386	1.34507	0.819742	0.591337	0.942855	0.630021	0.822682	0.636165	0.713021	0.704136					0.685539	1.07029	0.826594	0.562035	0.63	0.564	0.567436	1.15935	0.525233	0.527527	0.393587	0.420726	0.958799	0.728703	0.554747
39	0.47303	0.721	0.662291	0.719303	1.14256	0.731417	0.747262	1.32636	0.830998	0.570195	0.923241	0.626603	0.83344	0.652334	0.731511	0.7279					0.717362	1.08089	0.854458	0.571697	0.659	0.573	0.600873	1.16006	0.547625	0.541998	0.393498	0.426121	0.99452	0.75168	0.55773
40	0.502169	0.756	0.680911	0.744071	1.14491	0.768337	0.773792	1.31992	0.838324	0.563575	0.917011	0.62124	0.84511	0.669564	0.740194	0.754383					0.737879	1.11336	0.874514	0.583855	0.683	0.588	0.620444	1.15024	0.570775	0.558741	0.394828	0.431223	1.01989	0.774642	0.564333
41	0.533868	0.785	0.702695	0.750723	1.13763	0.805013	0.811517	1.32706	0.85091	0.561225	0.922013	0.621261	0.866298	0.682909	0.744939	0.779345					0.743002	1.15006	0.877582	0.582541	0.708	0.601	0.632026	1.13411	0.592885	0.572337	0.402097	0.438803	1.02306	0.796708	0.580259
42	0.572139	0.804	0.72327	0.752734	1.13016	0.836871	0.8643	1.33965	0.863791	0.562552	0.936387	0.629229	0.891713	0.688752	0.747055	0.804731					0.737387	1.19631	0.865219	0.581114	0.738	0.611	0.648053	1.12153	0.603845	0.580022	0.410429	0.450094	1.01975	0.810668	0.58796
43	0.620123	0.815	0.741246	0.762906	1.12601	0.855076	0.922939	1.35504	0.867693	0.5733	0.95105	0.643282	0.920227	0.698356	0.742603	0.817952					0.747342	1.2304	0.866292	0.582134	0.769	0.603	0.675317	1.11398	0.616579	0.581538	0.420088	0.462491	1.01178	0.828192	0.603
44	0.651119	0.827	0.751596	0.773043	1.12523	0.845264	0.990577	1.37915	0.856938	0.582548	0.967017	0.658395	0.940098	0.702849	0.748621	0.826808					0.76839	1.26406	0.874227	0.592161	0.796	0.592	0.70408	1.1116	0.629527	0.573157	0.427704	0.480017	1.01747	0.829045	0.6114
45	0.669573	0.843	0.761467	0.788747	1.1275	0.824266	1.06384	1.39575	0.83754	0.59529	0.97983	0.668164	0.947068	0.707275	0.764996	0.840483					0.791606	1.27924	0.888002	0.606186	0.818	0.581	0.739849	1.11265	0.648458	0.562867	0.434951	0.5	1.02356	0.828443	0.622091
46	0.683146	0.86	0.77153	0.80741	1.13207	0.809889	1.12815	1.39631	0.817748	0.609447	0.981284	0.675685	0.93995	0.71573	0.778248	0.868398					0.818372	1.26399	0.903256	0.62108	0.818	0.579	0.78172	1.11779	0.673574	0.561655	0.437998	0.511774	1.03232	0.830037	0.632382
47	0.715543	0.877	0.786284	0.826928	1.13298	0.811572	1.15685	1.37649	0.806498	0.606853	0.966642	0.671364	0.932322	0.733256	0.792133	0.892745					0.840588	1.25061	0.914078	0.634735	0.813	0.578	0.823043	1.12473	0.703276	0.571908	0.438899	0.520084	1.03945	0.826014	0.63464
48	0.757938	0.898	0.802729	0.846925	1.12447	0.814358	1.17936	1.3596	0.806461	0.60845	0.945852	0.667946	0.928686	0.740984	0.801986	0.919732					0.863458	1.2541	0.920076	0.651669	0.805	0.582	0.850785	1.12424	0.734287	0.575386	0.447728	0.52786	1.04305	0.8305	0.637898
49	0.811054	0.918	0.819985	0.859649	1.1095	0.819054	1.21081	1.35996	0.810755	0.603687	0.936185	0.670976	0.9384	0.755408	0.811812	0.94723					0.85893	1.26887	0.920732	0.660321	0.801	0.59	0.859632	1.11065	0.764134	0.586291	0.454444	0.529948	1.03443	0.839822	0.639543
50	0.858819	0.929	0.845731	0.852222	1.09046	0.820276	1.24498	1.37485	0.818545	0.610333	0.944849	0.680105	0.940361	0.76683	0.806307	0.97575					0.847898	1.2915	0.90381	0.659149	0.802	0.595	0.872253	1.10013	0.78442	0.594631	0.463162	0.537407	1.01993	0.848913	0.647629
51	0.911301	0.93	0.867091	0.844207	1.06852	0.804077	1.28811	1.39237	0.820763	0.621196	0.960879	0.693479	0.952667	0.773956	0.801787	0.988249					0.843495	1.31252	0.884963	0.662358	0.794	0.6	0.896587	1.10076	0.794311	0.593723	0.472943	0.552545	0.993849	0.859214	0.659686
52	0.929887	0.921	0.877713	0.839283	1.05543	0.774151	1.32387	1.41686	0.815761	0.637608	0.976349	0.707545	0.966176	0.770619	0.80159	0.986433					0.855799	1.32538	0.876091	0.668002	0.799	0.594	0.926	1.10628	0.80765	0.583928	0.481284	0.569311	0.97397	0.873301	0.664084
53	0.933377	0.913	0.886183	0.84117	1.05237	0.747299	1.3557	1.43998	0.802578	0.657159	0.989468	0.724623	0.971865	0.772415	0.824562	0.978671					0.872284	1.33021	0.882298	0.683859	0.795	0.58	0.959919	1.11637	0.82523	0.575959	0.484974	0.58876	0.972847	0.876926	0.670835
54	0.940614	0.912	0.891149	0.844547	1.04942	0.736769	1.3649	1.45438	0.78427	0.672028	0.980565	0.745559	0.965832	0.771565	0.811183	0.9831					0.891427	1.29654	0.89254	0.699829	0.799	0.565	0.991641	1.13353	0.849166	0.569547	0.487391	0.608364	0.971327	0.865373	0.675848
55	0.965807	0.921	0.90448	0.85907	1.05179	0.736013	1.34102	1.44245	0.77058	0.685236	0.967795	0.750923	0.957228	0.774778	0.817616	0.9946					0.907438	1.25569	0.911376	0.725552	0.794	0.553	1.02151	1.15362	0.879803	0.570168	0.481421	0.626486	0.975747	0.858022	0.675865
56	1.00099	0.927	0.921501	0.8714	1.05181	0.741244	1.29709	1.42021	0.772434	0.68772	0.952334	0.745815	0.940329	0.780787	0.827664	1.014					0.920801	1.23635	0.925332	0.744817	0.779	0.549	1.02462	1.17032	0.913162	0.577621	0.476881	0.624253	0.982182	0.848101	0.676645
57	1.03157	0.939	0.941866	0.881809	1.05188	0.75336	1.25981	1.40934	0.777461	0.678226	0.951274	0.737113	0.938712	0.792299	0.839223	1.03438					0.909561	1.23526	0.939686	0.75815	0.756	0.547	1.00557	1.18388	0.947365	0.587847	0.476516	0.623943	0.988429	0.844734	0.678271
58	1.06292	0.951	0.964091	0.880909	1.03725	0.768007	1.23908	1.41197	0.784185	0.681946	0.960354	0.737749	0.946809	0.802687	0.849774	1.0467					0.884165	1.24315	0.950439	0.762153	0.745	0.558	0.997663	1.18297	0.968496	0.594659	0.479394	0.634613	0.989652	0.843612	0.668094
59	1.08858	0.96	0.986895	0.867408	1.02569	0.769894	1.22571	1.42707	0.805178	0.695531	0.97132	0.743843	0.963011	0.813878	0.845527	1.04411					0.875898	1.25525	0.943243	0.762682	0.74	0.561	0.999674	1.17871	0.971399	0.606075	0.489382	0.651418	0.976701	0.854051	0.662471
60	1.08898	0.955	1.00621	0.852955	1.02024	0.757016	1.21332	1.43967	1.06137	0.712032	0.981657	0.759024	0.978673	0.821833	0.840197	1.03009					0.887191	1.26449	0.929836	0.764607	0.738	0.566	1.00473	1.18055	0.975509	0.60266	0.49192	0.673264	0.964937	0.857001	0.662682
61	1.05923	0.944	1.01846	0.844534	1.01243	0.746585	1.19974	1.45736	0.904736	0.733333	0.993611	0.772922	0.97693	0.822406	0.836018	1.0225					0.904473	1.27295	0.928926	0.777899	0.743	0.563	1.01191	1.18838	0.9887	0.590727	0.49225	0.69039	0.956912	0.865211	0.661629
62	1.03074	0.935	1.01146	0.842861	1.01479	0.750424	1.17338	1.47598	0.862275	0.756105	1.00474	0.785243	0.966609	0.810871	0.830964	1.02224					0.923017	1.25386	0.935305	0.79571	0.752	0.552	1.02135	1.19699	1.00551	0.570868	0.49108	0.70118	0.958616	0.867284	0.65778
63	1.0269	0.929	1.01561	0.848883	1.02026	0.763117	1.12157	1.47155	0.835522	0.773599	0.997407	0.783375	0.945101	0.813012	0.833847	1.02642					0.943306	1.21772	0.946842	0.816045	0.76	0.538	1.02693	1.20165	1.02946	0.562544	0.480403	0.706813	0.97444	0.859203	0.65836
64	1.03237	0.928	1.02466	0.859205	1.02065	0.779789	1.06692	1.44434	0.82536	0.788306	0.974016	0.785901	0.938712	0.811714	0.840145	1.03608					0.96634	1.18597	0.960262	0.833862	0.772	0.532	1.01696	1.2095	1.05397	0.564276	0.470759	0.710217	0.990472	0.852529	0.654925
65	1.04242	0.934	1.04141	0.873724	1.02767	0.799836	1.02742	1.41696	0.825367	0.787642	0.952627	0.776258	0.947071	0.813306	0.85219	1.04754					0.962221	1.18063	0.979894	0.85498	0.769	0.529	0.985208	1.216	1.07864	0.570462	0.472584	0.720438	1.00333	0.847642	0.650615
66	1.05053	0.941	1.05789	0.882977	1.02523	0.82239	1.00105	1.40124	0.83353	0.781409	0.945299	0.777834	0.961445	0.817439	0.862885	1.0598					0.938975	1.1869	0.993571	0.861451	0.768	0.534	0.945527	1.20827	1.09686	0.579544	0.480901	0.737418	1.00766	0.84438	0.643953
67	1.06113	0.95	1.07578	0.886057	1.0153	0.829987	0.983526	1.39616	0.835509	0.784463	0.94634	0.793066	0.97501	0.826287	0.874998	1.06353					0.921005	1.20227	0.990793	0.859675	0.765	0.54	0.921374	1.19043	1.10056	0.583371	0.484534	0.755634	0.996396	0.848424	0.635753
68	1.04376	0.956	1.09642	0.872334	1.00493	0.817725	0.973891	1.39872	0.82517	0.80001	0.963068	0.813305	0.971544	0.82796	0.872318	1.06205					0.918767	1.21869	0.975026	0.85688	0.769	0.552	0.905484	1.17857	1.09135	0.572343	0.492347	0.778464	0.97664	0.858488	0.624563
69	1.0094	0.947	1.10384	0.853907	0.987888	0.799734	0.969196	1.40434	0.804498	0.825235	0.967819	0.824734	0.964641	0.830845	0.869463	1.04436					0.927299	1.23186	0.962895	0.863997	0.773	0.556	0.90105	1.17833	1.08115	0.562236	0.495158	0.790608	0.957454	0.867187	0.622344
70	0.967203	0.932	1.10703	0.840034	0.948679	0.789372	0.963809	1.41076	0.779187	0.842866	0.984512	0.839278	0.920354	0.852428	0.942804	1.02317					0.942904	1.2309	0.961114	0.874076	0.779	0.559	0.899347	1.17615	1.08206	0.556331	0.492939	0.802296	0.956901	0.876126	0.623584
71	0.9515	0.89	1.06585	0.807102	0.924213	0.791084	0.905341	1.37123	0.742573	0.837022	0.989617	0.808837	0.912163	0.798677	0.843665	0.988694					0.927504	1.17112	0.936116	0.86202	0.765	0.525	0.870877	1.13242	1.06921	0.540857	0.469167	0.786794	0.935305	0.866758	0.606633
72	0.918933	0.865	1.05078	0.792621	0.884214	0.794475	0.856531	1.33275	0.72406	0.84022	0.95507	0.790916	0.909392	0.779362	0.81953	0.981235					0.918807	1.11879	0.935419	0.873971	0.763	0.491	0.838069	1.11242	1.04891	0.530218	0.448326	0.767893	0.927872	0.851151	0.599923
73	0.915465	0.838	1.0204	0.766115	0.790739	0.766876	0.80356	1.23782	0.694276	0.808074	0.930512	0.738429	0.894878	0.770566	0.805979	0.978758					0.843235	1.04221	0.904993	0.872047	0.733	0.432	0.789437	1.06247	1.02743	0.493639	0.409962	0.740134	0.884474	0.821404	0.574552
74	0.890102	0.783	0.974086	0.69995	0.67438	0.748427	0.726051	1.11977	0.618733	0.754912	0.889684	0.661597	0.867328	0.747966	0.786124	0.948935					0.711297	0.934336	0.830503	0.837435	0.653	0.335	0.716266	0.973157	0.968003	0.423847	0.35574	0.684276	0.770379	0.773626	0.508632
75	0.833584	0.701	0.920099	0.615431	0.576016	0.666598	0.643314	1.0197	0.53074	0.704834	0.837356	0.577234	0.840974	0.728239	0.758106	0.898887					0.584059	0.842498	0.737795	0.769737	0.539	0.259	0.645279	0.877774	0.875856	0.347657	0.302942	0.604451	0.666313	0.71405	0.442274
76	0.729843	0.616	0.876505	0.539638	0.511291	0.530456	0.57951	0.948345	0.464791	0.673254	0.781816	0.50932	0.799283	0.709868	0.729551	0.828387					0.498393	0.768151	0.645173	0.707959	0.45	0.211	0.590394	0.802206	0.771747	0.298472	0.258531	0.515153	0.586647	0.663333	0.390069
77	0.614686	0.558	0.836165	0.49057	0.485753	0.396422	0.517855	0.891087	0.41879	0.649781	0.734157	0.460244	0.756008	0.689437	0.699301	0.75643					0.446303	0.695557	0.574186	0.665643	0.394	0.183	0.546297	0.743277	0.674372	0.273844	0.236544	0.434214	0.529707	0.622159	0.349021
78	0.522183	0.518	0.801316	0.463595	0.459136	0.312099	0.468261	0.841589	0.393525	0.632952	0.693857	0.430405	0.717088	0.671125	0.667471	0.691174					0.418569	0.658418	0.524861	0.635424	0.359	0.177	0.511987	0.685595	0.599431	0.255746	0.225202	0.383561	0.488688	0.595266	0.320328
79	0.45746	0.49	0.765981	0.445154	0.435445	0.262888	0.409551	0.801162	0.378611	0.615732	0.649516	0.409915	0.680001	0.645889	0.627901	0.625225					0.403574	0.622218	0.500101	0.613784	0.333	0.169	0.485064	0.641667	0.544826	0.247677	0.22857	0.342771	0.462344	0.574952	0.304741
80	0.421606	0.47	0.721161	0.423294	0.419376	0.228707	0.363678	0.763743	0.371567	0.587171	0.62055	0.394259	0.656555	0.621988	0.594642	0.577989					0.385815	0.585386	0.483887	0.60372	0.317	0.159	0.452983	0.608966	0.504475	0.241472	0.22613	0.321438	0.437993	0.559402	0.298168
81	0.384479	0.458	0.676588	0.404849	0.398263	0.20533	0.323051	0.720169	0.369181	0.557457	0.60779	0.378135	0.635095	0.587234	0.564336	0.548024					0.368247	0.562551	0.471514	0.587624	0.295	0.156	0.418732	0.589055	0.476518	0.231532	0.22226	0.308122	0.42056	0.547737	0.295342
82	0.352598	0.444	0.627413	0.391521	0.38864	0.187727	0.299847	0.683326	0.365562	0.533136	0.592338	0.359351	0.616968	0.563281	0.538725	0.523026					0.346323	0.543613	0.462347	0.567369	0.281	0.161	0.3869	0.574615	0.454566	0.227405	0.216339	0.284224	0.403629	0.527103	0.290453
83	0.325371	0.439	0.584262	0.383311	0.378415	0.173721	0.279307	0.657095	0.365621	0.515275	0.59236	0.342999	0.600479	0.542458	0.523302	0.499048					0.332348	0.539846	0.45225	0.549289	0.268	0.164	0.364021	0.566689	0.441546	0.229254	0.210461	0.268612	0.395298	0.518367	0.287377
84	0.295418	0.434	0.549679	0.374317	0.375331	0.159303	0.264136	0.642291	0.366075	0.502739	0.589909	0.327744	0.586005	0.52451	0.512981	0.482119					0.321874	0.535567	0.446446	0.524744	0.254	0.163	0.352862	0.561453	0.431776	0.233878	0.207241	0.253977	0.385092	0.504215	0.293335
85	0.270217	0.433	0.522453	0.360704	0.381527	0.1445	0.260123	0.633478	0.364609	0.494425	0.589471	0.31634	0.563354	0.508199	0.502039	0.474489					0.32155	0.535279	0.428705	0.503934	0.245	0.158	0.343641	0.559314	0.421552	0.233375	0.204344	0.242006	0.373856	0.489424	0.305536
86	0.252409	0.426	0.510274	0.361444	0.387194	0.145595	0.248993	0.629917	0.357343	0.491632	0.585276	0.314052	0.549096	0.494675	0.407198	0.464688					0.317235	0.533804	0.415606	0.492165	0.242	0.158	0.340183	0.553054	0.410838	0.23368	0.20254	0.230938	0.362974	0.472974	0.311222
87	0.242317	0.424	0.500818	0.359177	0.386952	0.13814	0.238427	0.63219	0.355019	0.486519	0.578709	0.305468	0.534107	0.484596	0.449747	0.444146					0.316854	0.536097	0.407706	0.488329	0.241	0.156	0.33781	0.538691	0.402873	0.229951	0.207108	0.226673	0.355737	0.465103	0.275771
88	0.235818	0.411	0.486019	0.358645	0.377424	0.139586	0.232768	0.637157	0.353322	0.488067	0.568122	0.307765	0.505145	0.468809	0.457207	0.435851					0.314181	0.522604	0.399719	0.488618	0.24	0.152	0.336004	0.525426	0.386979	0.23072	0.207781	0.226917	0.352152	0.453092	0.347368
89	0.230953	0.412	0.471032	0.352747	0.368822	0.140947	0.222839	0.632866	0.349227	0.478104	0.550252	0.315011	0.496957	0.460494	0.456091	0.424208					0.312438	0.508844	0.398723	0.490322	0.238	0.149	0.326717	0.518667	0.388797	0.229889	0.209217	0.233462	0.345345	0.456209	0.356223
90	0.223236	0.412	0.458766	0.346503	0.363677	0.138022	0.220919	0.620342	0.347262	0.465182	0.536697	0.311047	0.49746	0.450416	0.443037	0.416076					0.303874	0.498595	0.399926	0.491769	0.233	0.147	0.317493	0.513003	0.388684	0.235979	0.207876	0.230472	0.34776	0.447189	0.322295
Suppl. Fig. 2b
Time (min)	Control																				GABA
1	-1.10269	-1.03	0.021912	-1.43879	-0.91563	1.95997	-0.39825	-0.50814	-0.89516	-1.51846	-0.27033	-1.40191	0.112009	-1.47753	-1.05357	-0.67694					-1.48915	-1.22131	-1.04663	-1.10545	-0.876	-0.769	-0.71419	-0.79783	-0.76237	-2.81473	-2.27599	1.96861	-0.04784	-1.30684	-0.52033
2	-1.04395	-1.08	0.108246	-1.22923	-0.72007	-0.05335	-0.33801	-0.49895	-0.77109	-2.39981	-0.61699	-1.2246	-0.36349	-0.25891	-0.03872	-0.48826					-1.47687	-1.1543	-1.18377	-1.10324	-0.86	-0.939	-0.56949	-0.91079	-0.77922	-0.30787	-1.73444	2.06677	0.303685	-0.46236	-0.1097
3	-0.59893	-0.943	0.055484	-1.14316	-0.6585	-0.17252	-0.33886	-0.50661	-0.8493	-0.91832	-0.17142	-1.56367	0.283806	-1.74108	-0.54279	-0.34463					-1.50589	-1.109	-1.43595	-1.19616	-0.898	-0.853	-0.54374	-0.95745	-0.77825	-1.02169	-0.48301	0.958149	-1.18137	-0.2854	-0.19544
4	0.638694	-1.02	0.860826	-0.96552	-1.06082	-0.10571	-0.28125	-0.59975	-0.76053	-0.7934	0.097283	-1.06151	-0.5765	1.16114	-0.25216	-0.41512					-1.52549	-0.98904	-1.21463	-1.07645	-0.931	-0.87	-0.52826	-1.07136	-0.76776	-1.0125	-0.63974	-0.86423	-1.14057	0.600801	0.092463
5	0.759781	-1.02	0.985254	-1.08841	-0.81774	0.019856	-0.18119	-0.5427	-0.77275	-1.893	-0.06359	-1.00747	-1.04242	0.327729	-0.25948	-0.00353					-1.47334	-1.06183	-1.24937	-1.05419	-0.876	-0.869	-0.55552	-1.10425	-0.51196	-1.06575	-0.0251	-0.25786	-1.14057	0.284219	-0.49844
6	0.350294	-0.842	-0.87762	-1.14205	-0.79113	-0.12168	-0.40251	-0.59953	-0.85096	-0.81835	0.250077	-1.12382	-0.65391	0.862957	0.062539	0.129962					-1.48926	-1.07568	-1.22964	-1.09129	-0.916	-0.802	-0.52069	-1.02324	-0.69889	-0.93824	0.353466	0.489658	-0.8658	0.038732	-0.51216
7	1.8636	-0.966	-0.61475	-1.20855	-0.70478	-0.19931	-0.33772	-0.46742	-0.88686	0.015883	-1.08903	-2.13828	0.35145	0.218499	-0.2808	0.094494					-1.4151	-0.96547	-1.12231	-1.08694	-0.851	-0.848	-0.32158	-1.00768	-0.8095	-1.0648	0.293049	-0.40638	-0.59257	-0.61544	-0.46772
8	1.79626	-1.01	-0.57513	-1.10592	-1.4874	-0.16762	-0.27947	-0.30933	-0.79313	-0.91474	0.081835	-1.30266	0.835634	-1.60397	-0.10003	0.163235					-1.48059	-1.16767	-1.23555	-0.99873	-0.934	-0.829	-0.58486	-1.16809	-0.82239	-0.97896	-1.07353	0.204731	-0.45825	-0.6197	-0.63028
9	1.73169	-0.953	-1.26213	-1.13674	-1.22828	0.00845	-0.28082	-0.34378	-0.83872	-1.22229	-1.36601	-0.07021	1.21235	-0.65904	-0.09065	-0.28986					-1.35315	-1.03036	-1.28474	-1.04026	-0.839	-0.763	-0.57219	-1.14743	-0.76048	-0.98902	-1.16843	-0.58744	-0.67618	-0.71474	-0.79498
10	-1.205	-0.881	-1.15439	-0.84891	-1.29843	-0.09598	-0.36829	-0.49521	-0.64123	-0.61974	-1.36776	-1.58257	2.12042	-1.80432	-1.32775	-0.35338					-1.31706	-1.04691	-0.9566	-1.07685	-0.82	-0.793	-0.59636	-0.95307	-0.7846	-0.84583	-1.10638	-0.93504	0.077931	-0.79187	0.036026
11	-1.08147	0.198	-1.26074	0.183447	-0.26018	-0.28679	-0.0606	0.450389	0.136813	0.43464	-0.73654	0.551006	-0.34314	0.604486	0.896342	0.489646					-0.19091	-1.06118	-0.94362	0.045762	-0.0558	-0.224	0.391044	0.145179	0.205572	0.627559	-1.99891	0.996653	1.06711	-0.11455	-1.54523
12	-1.02243	0.894	-0.38993	0.75265	1.65441	0.177342	1.2535	3.2029	1.04414	1.50915	0.553677	0.692103	2.01511	2.18793	2.58214	1.32942					1.15589	0.43723	-0.58865	0.776498	0.75	0.359	1.02171	2.0424	1.52546	0.486027	1.02898	1.36443	3.41934	0.943654	0.756964
13	0.069369	0.88	0.724411	0.932962	9.54484	1.5273	1.52877	4.00577	1.22622	1.22821	0.63238	0.532635	1.79746	2.8571	3.01921	2.56395					1.61349	1.21629	1.1072	0.911836	0.864	0.675	1.17567	3.51323	1.80504	2.45984	1.21701	-0.34053	3.50094	3.46416	2.06484
14	0.366786	1.07	1.68646	0.682058	13.5652	1.9952	1.63719	4.58924	1.38556	1.53881	2.10956	2.89488	3.42723	3.43537	3.68747	2.66754					1.84762	1.37776	1.83928	1.23306	0.846	0.805	1.30319	4.24699	1.99522	2.48212	1.0739	1.30624	5.34369	3.57675	3.11676
15	0.378317	1.23	1.52692	1.59705	13.8884	2.16883	1.86841	4.83463	1.4238	1.35088	3.77257	2.22749	2.41426	1.69327	3.66498	2.98977					2.22536	1.39302	2.3557	1.268	1.05	1.08	1.36472	4.66184	1.73226	4.04477	1.07706	0.817673	3.03332	3.72042	3.5835
16	0.431896	1.19	2.04214	1.69931	13.4451	2.41435	1.74889	5.22982	1.67159	2.18308	3.88064	2.73139	1.65142	2.5795	3.216	2.972					2.31046	1.54434	2.67805	1.43186	1.08	1.29	1.58441	4.79469	1.89703	2.57172	1.19681	2.93161	2.79484	4.00202	3.82554
17	0.465882	1.08	2.1067	1.69141	14.309	2.34892	1.87354	5.23576	1.77574	1.6694	4.3727	3.65659	2.1625	3.74152	2.8968	3.29095					2.3894	1.54391	2.83688	1.45759	1.34	1.6	1.60055	5.06227	1.97152	2.3176	2.5174	1.65291	2.66768	4.33097	3.55369
18	0.357155	1.25	2.34024	1.80676	2.73178	2.66362	1.97911	5.48957	1.78055	2.25277	4.34076	4.38072	2.83956	2.97867	3.8308	3.22555					2.41239	1.75825	3.02283	1.58639	1.39	1.88	1.54289	5.12207	2.09361	2.88402	2.19765	1.80966	2.91149	3.91519	3.4596
19	0.724476	1.06	2.04869	1.84464	3.40179	2.76601	2.12276	5.69045	1.99881	2.57963	4.37963	5.05591	2.67677	3.01139	4.05432	3.25698					2.59541	1.7193	3.22276	1.44742	1.51	2.06	1.58403	5.29664	2.08581	3.68276	2.92434	2.03503	3.55336	4.55983	4.05488
20	0.672917	1.21	2.27884	1.6016	3.66605	2.86674	2.21928	5.99123	2.17475	1.78355	4.34414	5.3136	3.2646	1.73831	4.33167	3.32432					2.6711	1.90843	3.25513	1.66861	1.62	2.25	1.69317	5.32431	2.08435	3.03835	1.48431	0.886646	3.22499	4.60656	3.41682
21	0.80503	1.33	2.33941	1.47382	3.60449	2.98541	2.22426	5.91568	2.17444	1.38284	4.46102	3.84142	3.45567	1.50026	4.79124	3.61044					2.83349	2.0575	3.49159	1.83889	1.85	2.46	1.80132	5.44753	2.20182	3.11342	1.41167	1.71596	3.86722	4.77563	3.24946
22	0.83795	1.35	2.56112	1.75737	3.462	3.138	2.55291	6.08466	2.38008	1.63505	5.6937	4.37973	3.29317	1.47452	5.14594	3.62293					2.94161	2.19322	3.65138	1.77192	1.89	2.78	1.74004	5.6186	2.23032	3.36817	1.72244	1.81923	3.29196	4.43892	3.82299
23	0.847297	1.52	2.71684	1.9164	4.17864	3.44129	2.51882	6.20879	2.4772	1.22325	5.67269	3.07873	3.40466	3.89542	4.44667	3.6314					3.16757	2.20644	3.64208	1.83994	2.1	2.95	1.81197	5.8565	2.2146	3.3771	1.2341	1.66172	3.58416	4.52002	4.08932
24	0.35086	1.52	2.76042	1.88745	3.06344	3.33907	2.53083	6.40334	2.6813	2.37507	5.57299	3.65292	3.03727	7.4228	4.14485	4.02504					3.15654	2.38077	3.91864	1.86831	2.2	3.3	1.93219	5.89519	2.45588	4.09991	1.60318	1.47154	4.13313	4.64992	4.10164
25	0.944217	1.47	2.62093	2.18258	3.51073	3.77187	2.6928	6.41427	2.80689	2.03581	4.1592	2.54939	4.0065	16.8725	3.99186	4.79726					3.35279	2.46455	4.07892	1.97128	2.4	3.38	1.92187	6.05247	2.40114	5.43758	1.60234	1.19014	4.62702	4.68977	4.21312
26	1.26146	1.55	3.35733	2.46761	4.60601	3.92136	2.8681	6.52852	2.98836	4.19107	4.72752	1.91849	3.5174	0.398093	3.85897	3.95374					3.3993	2.76579	4.12498	2.01973	2.52	3.52	1.93267	6.20028	2.50759	5.52497	2.63377	2.34464	4.52604	5.07937	4.33605
27	1.34607	1.75	3.3011	2.40183	3.69736	4.06699	3.15294	6.74276	3.06801	3.87376	4.76829	3.41095	3.52525	-7.94264	3.68516	3.98724					3.42612	2.88392	4.26856	2.01874	2.75	3.59	2.14028	6.2883	2.62266	5.35358	3.21222	2.17743	3.97483	5.17821	4.24618
28	1.52933	1.8	3.66666	2.4913	5.85973	4.3179	3.19988	6.82896	3.30744	2.50454	3.99511	3.0128	3.68208	4.81581	4.72625	3.98563					3.5358	3.14439	4.49063	2.06023	3	3.72	2.22939	6.15243	2.657	3.05323	3.08763	2.74846	4.48784	5.12084	4.28005
29	1.66993	1.89	3.60298	2.3304	4.82073	4.53383	3.34106	7.01154	3.42908	1.21431	4.41142	4.37995	3.48312	3.02349	4.5508	4.51287					3.79368	3.13221	4.60851	2.09013	3.3	3.89	2.49127	6.41667	2.68278	3.12453	2.50342	3.37468	5.31183	5.30563	3.97312
30	1.90242	1.97	3.5591	2.85332	4.61578	4.82945	3.57033	6.977	3.52644	-0.24103	5.17624	4.41709	5.17322	4.37171	4.56516	4.30088					3.86544	3.39188	4.76022	2.50875	3.32	3.91	2.41183	6.49287	2.75992	2.83627	1.69693	2.14909	5.50106	5.18692	4.1271
31	1.9869	2.17	3.75584	3.05239	4.63384	5.08631	3.81556	6.99381	3.756	-0.50775	4.70139	4.07742	4.80577	5.29218	4.81455	4.48328					4.00702	3.57272	5.0472	2.33296	3.62	4.07	2.66129	6.53147	2.96603	3.48155	1.38461	2.80789	4.78852	6.60766	4.64418
32	2.25671	2.34	3.93087	3.42844	5.04845	5.30247	3.92604	7.17187	3.86715	2.19309	4.66913	4.21016	4.33823	3.79531	5.07881	4.5829					4.2034	3.82545	5.16107	2.35602	3.78	4.19	2.44441	6.58033	3.02708	4.24935	2.99586	2.73056	5.62586	5.26359	4.53087
33	2.42688	2.65	4.07744	3.48978	4.75168	5.40295	4.08841	7.09839	3.99024	3.19014	4.95957	5.31201	3.75059	3.67221	4.89977	4.80685					4.14209	3.98007	5.26964	2.49064	3.99	4.25	2.63904	6.72928	3.18494	3.12933	2.77148	1.83154	5.75715	5.313	5.27746
34	2.62725	2.91	4.25341	3.62955	5.4162	5.63621	4.42144	7.2885	4.14564	3.34578	4.79058	4.04842	4.33364	4.8831	4.76128	4.8388					4.21048	4.18427	5.31214	2.55164	4.21	4.23	2.8463	6.80779	2.98633	4.70144	3.32355	2.7733	5.98737	5.49407	5.10479
35	2.92493	3.12	4.20048	3.74653	5.38464	5.64682	4.64716	7.18892	4.21617	3.70182	5.3881	4.11326	4.19192	4.16404	4.94617	5.17021					4.3053	4.32019	5.50482	2.44745	4.44	4.33	3.01719	6.94926	3.29356	4.02632	3.39134	3.35378	5.12775	5.58274	4.99119
36	3.03184	3.23	4.12016	4.00515	5.4257	5.77361	4.87462	7.29769	4.24078	2.11467	5.42042	3.18941	4.19083	3.99308	4.8522	4.84975					4.24552	4.45325	5.52192	2.66261	4.61	4.28	3.23392	6.78933	3.56676	4.73163	3.70539	3.74193	5.19428	5.6843	5.26476
37	3.20602	3.61	4.20256	4.10911	5.37214	6.0955	4.99655	7.54868	4.28016	1.6402	6.36204	3.09157	3.93531	4.58943	5.11747	5.22028					4.54418	4.70361	5.58681	2.64701	4.79	4.43	3.39343	6.87904	3.6162	2.16788	2.63099	3.84661	6.03459	5.79614	5.01821
38	3.4337	3.85	4.3203	5.30688	5.69149	6.10567	5.22224	7.296	4.31199	3.67994	6.24549	2.72005	5.03886	4.23127	5.33661	4.97151					4.62303	4.81637	5.69512	2.79733	5	4.36	3.62074	6.85084	3.80791	3.81077	3.66976	3.59941	4.4431	5.77956	4.77784
39	3.47631	4.41	4.46246	4.58442	6.76975	6.42338	5.41123	7.37339	4.31409	2.11784	6.22239	3.94134	4.46558	3.95875	4.74562	5.06434					4.68995	4.98714	5.73167	2.89085	5.1	4.33	3.72293	6.85131	3.97979	4.3773	3.62305	3.38353	3.73431	5.74395	4.93396
40	3.87811	4.51	4.2499	4.55039	6.27046	6.30887	5.52337	7.37044	4.3845	3.34888	5.31303	4.71406	5.17933	3.2014	4.78005	5.13638					4.85835	5.097	5.88135	2.9391	5.37	4.49	3.98555	6.86551	4.10952	4.07409	3.3675	3.49906	5.51049	5.92045	4.99814
41	4.14992	4.73	4.5817	4.8933	5.37076	6.52949	5.85111	7.40399	4.37821	3.16884	5.38605	6.20758	4.98358	3.43278	4.77884	5.06108					4.91272	5.12773	5.78999	2.91174	5.32	4.63	4.06847	6.84393	4.24231	4.49654	4.33353	3.20374	6.38448	5.62349	5.20342
42	4.4421	4.83	4.59576	4.99484	4.38184	6.50599	6.03034	7.46737	4.40858	4.48394	4.87461	6.32818	5.73776	3.45538	4.94559	5.21361					4.88643	5.21088	6.0091	3.07835	5.42	4.68	4.19116	6.84659	4.29724	4.39	4.29459	4.33444	4.51822	6.13202	5.23928
43	4.62489	5.09	4.63866	5.16711	5.94417	6.82628	6.09734	7.29676	4.48781	3.66456	4.917	5.41653	5.31348	3.83253	5.1297	5.34547					4.95754	5.41008	6.05959	3.04876	5.51	4.69	4.38273	6.69938	4.39033	4.75012	2.44007	4.08648	5.8815	6.84827	5.06112
44	4.69442	5.15	4.76343	4.93268	6.19219	6.65916	6.0763	7.19058	4.4113	3.73734	4.88324	4.95005	6.41254	4.04297	4.93961	5.3845					4.99029	5.37207	6.09589	3.04184	5.66	4.57	4.35385	6.77053	4.68737	5.55412	3.49059	4.09262	5.70671	6.90958	4.88293
45	4.81132	5.25	4.35759	5.06704	5.91973	6.5148	6.54811	7.33223	4.48074	1.77182	5.63459	5.15777	7.16214	4.35001	4.9363	5.30633					4.50795	5.5152	5.80667	3.28729	5.66	4.62	4.59498	6.79056	4.95884	5.93031	3.89241	3.40439	5.11762	7.18598	4.91573
46	4.80692	5.42	4.74054	5.16587	6.55119	6.48545	6.69239	7.29387	4.36391	2.89152	6.76092	6.27552	6.75054	4.56742	5.05778	5.32935					5.07389	5.49902	6.07096	3.35115	5.69	4.68	4.77145	6.78391	4.846	4.07747	3.64958	2.77478	4.76049	6.64551	4.93122
47	4.96733	5.46	4.91641	5.23288	6.49938	6.56861	6.68954	7.33006	4.32868	4.94966	6.73254	6.25704	5.98038	3.0306	5.9066	5.3888					5.3335	5.51801	5.96261	3.49291	5.65	4.62	4.83752	6.8436	5.0151	4.50364	4.40436	4.19397	5.35409	6.22571	5.35443
48	5.1382	5.43	4.97774	5.29266	5.1108	6.49539	6.71091	7.28753	4.21942	4.40685	7.13705	5.71397	7.10356	4.60618	5.25971	5.51847					5.35194	5.57476	6.14327	3.58235	5.72	4.61	5.05447	6.90709	5.20821	5.8601	3.29112	5.27088	4.80319	6.15012	4.82125
49	5.20494	5.5	5.0516	4.90315	4.83313	6.60875	6.81633	7.33219	4.29883	5.57643	6.5378	6.42748	6.31726	4.41117	5.73559	5.54476					5.41835	5.55268	6.03121	3.65189	5.7	4.49	4.97928	6.79276	5.58765	4.47332	3.88246	4.72822	5.86193	6.25178	4.91058
50	5.40683	5.65	5.14762	4.81097	4.80221	6.46502	6.69037	7.37758	4.15881	4.43027	5.6186	5.6941	6.72011	3.83599	5.93696	5.79481					5.49902	5.60973	6.012	3.72329	5.69	4.52	5.26684	6.79165	5.53286	5.95447	3.57081	3.87646	4.48018	6.63365	4.86372
51	5.2261	5.81	5.18629	5.67133	4.76609	6.57151	7.00352	7.3223	4.2302	3.62076	4.31646	6.77576	6.09108	3.05377	5.7948	5.53988					5.44062	5.56852	6.10561	3.85974	5.68	4.46	5.37965	6.81502	5.64156	4.60911	3.45321	3.98911	5.19749	6.63465	4.9471
52	5.51572	5.67	5.2322	4.76152	4.34911	6.34437	7.04428	7.3526	4.25198	6.60067	4.65785	7.25635	5.49719	1.26502	5.58269	5.54936					5.48931	5.59769	6.10716	3.88435	5.52	4.44	5.4134	6.65377	5.7569	5.50862	3.64947	2.8799	5.1768	5.91354	5.67056
53	5.41236	5.73	5.29932	4.77681	5.67504	6.32128	7.08119	7.32375	4.15165	2.95113	6.05433	6.56721	4.75296	5.11012	5.52835	5.62335					5.46862	5.61104	6.16562	3.87701	5.57	4.5	5.40392	6.76503	5.82798	5.40085	3.6755	2.75909	4.8891	5.94397	5.59317
54	5.47629	5.82	5.22533	4.83916	5.81804	6.26284	6.92054	7.36058	4.19388	3.48956	4.00171	5.04384	5.58919	4.69704	5.3803	5.6249					5.59407	5.70384	6.10572	4.0962	5.48	4.58	5.49939	6.73139	6.05547	4.65981	3.15934	3.04754	4.50059	5.81028	5.84511
55	5.51486	5.8	5.27945	4.84166	5.26066	6.31978	6.96238	7.37411	4.1219	3.22014	5.6761	4.20009	4.1274	7.05321	5.73584	5.65528					5.61064	5.61767	6.10702	4.15063	5.61	4.44	5.31369	6.79381	6.00512	3.87016	4.6229	3.99573	5.11516	6.31792	5.98725
56	5.71016	5.85	5.22132	4.78261	4.83062	6.22644	6.86152	7.36269	4.01648	4.18395	6.49754	3.77658	4.36445	5.39306	5.85328	5.6296					5.65822	5.52732	6.25973	4.02665	5.61	4.34	5.31802	6.90625	6.16717	3.7407	3.39284	5.16087	6.16028	5.7938	5.8487
57	5.7955	5.74	5.19229	5.0766	6.1334	6.21932	6.87968	7.29241	4.19656	3.93705	6.06849	5.19827	5.73144	5.27024	5.41402	5.69843					5.57899	5.49165	6.13043	4.38744	5.51	4.54	5.58669	6.68139	6.21165	6.13114	3.04922	4.68422	6.10223	6.38075	5.68707
58	5.5863	5.86	5.24416	5.47138	5.23972	6.28476	6.8248	7.32351	4.0436	5.33438	5.83617	5.40641	5.47797	4.94019	5.53941	5.46477					5.586	5.57537	6.08932	4.49607	5.6	4.38	5.43749	6.79831	6.19296	4.18437	4.21949	5.35834	6.25641	7.98614	5.61753
59	5.69177	5.76	5.32148	5.19607	6.20237	6.3192	6.79831	7.37845	4.32761	4.61328	5.85457	5.01898	4.53328	5.445	5.25599	6.01036					5.74839	5.51743	6.19202	4.47323	5.48	4.38	5.48171	6.82396	6.41862	6.0099	5.07792	4.28295	6.30622	7.58905	5.5351
60	5.76	5.83	5.54153	5.26109	4.40351	6.3179	6.71955	7.43364	2.40807	4.37847	4.55694	3.42529	5.10445	4.94368	6.23068	5.78685					5.67137	5.62374	6.22193	4.59132	5.44	4.46	5.55312	6.94884	6.3317	7.85158	4.77941	5.06172	7.09431	7.47423	5.73305
61	5.6176	5.87	5.36787	4.56335	7.23128	6.32924	6.66096	7.47093	3.99676	5.84607	5.27364	4.08699	4.78885	5.3145	5.63159	5.70871					5.91707	5.59904	6.18042	4.77699	5.49	4.38	5.4955	6.93293	6.45074	3.9551	4.70634	5.463	6.31932	8.58455	5.60681
62	5.70383	5.91	5.38653	4.57214	5.8074	6.39613	6.54439	7.31082	3.99651	6.11845	5.07327	4.01162	5.01142	4.3565	5.58544	5.51093					5.849	5.67534	6.15839	4.66372	5.47	4.29	5.57382	6.94385	6.44335	5.29572	5.06737	5.85121	7.14048	5.84365	5.37805
63	5.64347	5.75	5.56166	4.60577	5.92765	6.40736	6.58729	7.36047	4.04092	4.46268	5.13131	3.4393	4.11461	5.50614	5.52636	5.74582					5.95219	5.63484	6.22838	4.79847	5.53	4.33	5.4727	7.00674	6.51502	4.53549	4.65695	5.68808	6.83668	7.2226	5.42722
64	5.74295	5.76	5.62114	4.60479	5.85144	6.43805	6.45107	7.38827	3.99229	5.00431	5.86997	5.6153	4.27024	5.12122	6.33125	5.8759					5.90365	5.53143	6.21558	4.93027	5.44	4.28	5.48717	6.90346	6.40597	3.56814	4.82283	6.4735	7.42962	6.73013	5.44463
65	5.71985	5.78	5.6368	5.00962	5.70751	6.42967	6.43403	7.08196	4.02306	4.45786	5.14936	5.02045	5.87296	5.47012	6.83498	5.71732					5.88034	5.61896	6.18055	4.99076	5.47	4.29	5.36702	6.90694	6.34542	4.26891	4.00574	5.92666	5.32375	6.61813	5.333
66	5.51786	5.76	5.39427	5.29497	5.78162	6.60034	6.30014	7.27489	3.97978	6.35821	4.88298	5.51197	6.82459	4.93678	6.71971	5.96956					5.957	5.53755	6.25046	5.08985	5.52	4.26	5.48299	6.93942	6.5686	3.60963	4.15569	5.55382	5.26608	6.47546	5.56792
67	5.61509	5.75	4.22471	4.84718	6.35406	6.42924	6.36676	7.31956	3.97526	4.29477	5.95053	4.94566	6.38093	6.6791	5.29429	5.74798					5.86118	5.5476	6.42861	5.14249	5.55	4.28	5.27409	6.91199	6.6547	4.55092	3.63797	5.81127	5.01757	7.30398	5.62192
68	5.61813	5.76	5.50695	4.98328	6.2732	6.62817	6.09647	7.34105	3.89795	4.46352	6.04246	5.01985	4.58628	6.05065	5.20169	5.79891					5.85426	5.47504	6.29698	5.18292	5.62	4.4	5.33157	6.85849	6.51644	4.8208	4.80982	5.22816	3.99041	7.29242	5.43287
69	5.75273	5.86	5.4496	5.36379	6.50439	6.42924	6.23023	7.294	3.97222	5.94354	5.20545	4.68237	5.07897	4.4936	5.89191	6.28638					5.87364	5.46082	6.30728	5.23254	5.59	4.4	5.39704	6.84424	6.30062	4.95558	4.25178	4.65679	4.92497	7.20206	5.50949
70	5.62253	5.88	5.37311	5.54036	6.50439	6.38239	6.13686	7.28753	4.00803	5.5561	5.88605	5.11811	-0.63137	6.00476	6.36408	5.66696					5.91881	5.55632	6.28822	5.33611	5.59	4.44	5.30633	6.87667	6.52311	5.23745	2.42937	5.30151	5.38746	7.31428	5.85287
71	5.62995	-0.133	-0.51391	-0.55285	-0.68217	6.40051	-0.27218	-0.27836	0.478995	-1.50399	-0.84624	-1.41002	-1.53887	0.118835	-0.45072	-0.35721					-1.04921	5.54919	-0.68584	-0.4314	-0.751	-0.514	-0.40346	-0.56287	2.29583	-0.63977	-2.16866	1.58177	1.27324	2.4304	0.547206
72	-1.11559	-1.45	-0.99922	-0.91045	-1.70777	5.93748	-0.96058	-1.13588	-0.98271	-2.2015	-0.87049	-2.18845	-0.90559	0.725328	-0.93284	-0.8307					-1.41179	-0.83937	-1.43547	-1.10076	-1.23	-0.921	-1.10476	-1.5098	-1.35013	-0.67769	-1.5102	-1.26614	-0.87156	-1.54627	-0.75692
73	-1.5873	-1.37	-1.10822	-1.04451	-1.30276	-1.1509	-1.18584	-1.10886	-1.12129	0.563471	-0.41209	-2.53629	-2.117	-0.25217	-0.47961	-0.51528					-1.54485	-1.19428	-1.37784	-1.04864	-1.17	-0.778	-1.10377	-1.46419	-1.55589	-1.4288	-3.92054	-1.86629	0.168414	-0.96304	-0.95074
74	-1.69263	-1.36	-1.02069	-1.01819	-1.47794	-1.59281	-1.07396	-1.38851	-1.03636	-0.29427	-0.71071	-0.88764	-1.73967	-0.73682	-0.33701	-0.57727					-1.44665	-1.13797	-1.45349	-0.94112	-1.21	-0.939	-0.98416	-1.41207	-1.31548	-0.26189	-3.7432	-0.84484	-0.48292	-1.27143	-1.01563
75	-1.61714	-1.02	-1.19084	-1.61333	-1.16701	-1.68442	-1.11138	-1.24238	-0.94615	0.564244	-0.95689	-0.92778	-0.92016	-0.66976	-0.62601	-1.39088					-1.31171	-1.02555	-1.35324	-0.95539	-1.07	-0.857	-1.06926	-1.42298	-1.21208	-1.53832	-0.08912	-1.6743	-0.29074	-1.1524	-0.78939
76	-1.56589	-1.46	-1.08615	-1.02157	-0.05272	-1.50579	-0.92979	-1.00548	-0.85396	2.091	-0.75041	-0.68081	-1.08885	-1.25372	-1.11218	-1.30528					-1.36197	-1.06262	-1.33122	-0.81499	-1.13	-0.845	-0.83626	-1.42487	-1.14889	-1.36211	0.939924	-0.49706	-1.28342	-0.67781	-0.76957
77	-1.5226	-1.16	-0.96039	-0.81382	-1.37841	-1.52217	-0.81785	-1.22263	-0.7888	1.68748	-1.07355	-1.94604	-0.47498	-1.45543	-0.52371	-1.25715					-1.28471	-0.96727	-1.28613	-0.84426	-1.16	-0.649	-0.86352	-1.15272	-1.17685	-1.49677	-0.06163	-0.3139	0.353729	-1.22567	-0.56797
78	-1.62637	-1.15	-0.91832	-0.88574	-0.97611	-1.33476	-0.79767	-1.05352	-0.82367	-0.95997	0.138761	-1.32225	-0.55636	-0.58393	-1.84323	-0.38245					-1.27298	-1.03862	-1.27511	-0.8003	-1.11	-0.745	-0.82384	-1.21602	-1.08476	0.26508	-0.29245	-0.8274	-0.64176	-1.26134	-1.09625
79	-1.52359	-1.26	-0.82363	-1.05296	-1.13267	-1.44384	-0.76868	-0.9126	-0.7208	-1.23072	-0.41579	-1.71744	-1.06524	-0.14358	-1.21417	-0.01909					-1.39234	-1.06735	-1.33459	-0.73052	-1.09	-0.747	-0.85106	-1.36458	-0.90532	-0.55932	-0.08476	-0.08595	-0.37224	-0.89768	-1.13584
80	-1.55025	-1.2	-0.67788	-0.91243	-0.87866	-1.2107	-0.70011	-0.91421	-0.70123	0.692493	-0.82031	-1.05595	-0.07535	-1.20251	-1.44757	0.019905					-1.37235	-0.95268	-1.20892	-0.96442	-1.22	-0.703	-0.79853	-1.21593	-0.99844	0.403274	-0.06979	0.041682	-0.40812	-0.66117	-0.75181
81	-1.55413	-1.14	-0.72703	-1.00159	-1.59617	-1.25513	-0.624	-0.81298	-0.81179	0.445538	-0.6637	-0.49812	-0.84254	0.064326	-0.17942	0.509191					-1.34061	-1.00044	-1.34925	-0.83892	-1.14	-0.723	-0.81003	-1.07701	-1.07544	0.505677	-0.67311	-0.95106	-0.7951	-0.77268	-0.88903
82	-1.45989	-1.17	-0.82992	-0.96121	-1.03257	-1.16674	-0.65423	-1.12837	-0.74011	0.810629	-0.76515	-0.70859	-0.6156	-1.27039	-1.91316	0.535153					-1.44329	-0.94238	-1.13634	-0.8304	-1.11	-0.567	-0.75901	-1.15564	-1.20508	-0.11536	-0.7981	-0.9759	-0.09451	-0.18489	-0.07347
83	-1.44711	-1.25	-0.69894	-1.0445	-1.38231	-1.14972	-0.6489	-0.83616	-1.50976	-0.91618	0.069398	-0.83302	-0.13669	-1.82598	-1.23183	-0.27053					-1.34312	-0.98158	-1.27177	-0.8288	-1.11	-0.614	-0.73864	-1.10613	-0.98425	-2.14792	-0.58443	-0.46992	-0.66567	-1.58621	-0.60288
84	-1.48495	-1.2	-0.63947	-0.8765	-0.82098	-1.09224	-0.81451	-0.75541	-0.78011	-1.02074	-0.23068	-1.07241	-1.49832	-4.15686	-1.2189	-0.52891					-1.37721	-0.97195	-1.09231	-0.84414	-1.09	-0.63	-0.73905	-1.16125	-1.16195	-1.77639	-0.31916	-1.11409	-0.94317	-1.58236	-0.44904
85	-1.42923	-1.12	-0.97367	-0.78268	-0.341	-1.12153	-0.60288	-0.7502	-0.77263	-1.78705	-0.79736	-0.67748	-1.70506	-4.67889	-2.21098	0.096453					-1.27702	-1.03079	-1.05434	-0.78488	-1.08	-0.729	-0.65832	-0.92544	-0.95213	-1.28857	-0.57338	-0.03584	0.45024	-1.59137	-0.34439
86	-1.46187	-1.27	-1.01488	-0.7101	-1.72188	-1.16216	-0.55451	-0.86443	-0.90344	-1.36625	-0.76775	-0.67575	-2.52785	-4.1626	-0.6111	-0.30452					-1.34028	-0.97676	-1.06481	-0.81251	-0.926	-0.724	-0.73201	-1.10251	-0.98436	-0.95388	-1.47126	-0.62357	-0.93306	-1.50876	-0.60712
87	-1.41806	-1.06	-0.80218	-0.71011	-1.25179	-1.10097	-0.63931	-0.90484	-0.77856	-1.28671	0.339127	-1.21149	0.931622	-3.89957	-0.64817	-0.24832					-1.21645	-1.01888	-1.06352	-0.74668	-1.03	-0.643	-0.73763	-1.17088	0.217889	-1.33589	-0.75975	-0.81321	-0.33457	-0.67608	0.202303
88	-1.37496	-1.09	-0.76565	-0.72704	-1.73205	-1.16048	-0.90501	-0.90844	-0.77143	-1.22863	-0.82034	-1.03327	-0.70412	-0.27908	-0.90285	-0.0968					-1.19269	-0.97734	-1.15567	-0.84948	-1.01	-0.605	-0.58372	-0.95529	-0.62182	-0.28936	-0.19106	-0.12075	-0.1969	-0.63202	-0.49649
89	-1.46846	-1	-0.91926	-0.89841	-1.55486	-1.05257	-1.06386	-0.91736	-0.76212	-0.4658	-0.92463	-1.22608	-0.40761	-0.93699	-0.74929	0.006768					-1.30348	-0.99016	-1.07926	-0.6847	-0.993	-0.59	-0.84413	-1.19579	-0.7925	-0.88725	-0.65033	-0.13799	0.181966	-0.47645	0.013999
90	-1.44097	-1.01	-0.86238	-0.79943	-2.30187	-1.41291	-0.84122	-0.87584	-0.8669	-1.80004	-0.56932	-1.24882	-2.17992	-0.30715	-0.78832	0.122712					-1.27075	-1.00566	-1.03276	-0.87828	-0.98	-0.733	-0.74162	-1.22302	-0.69965	0.117882	-0.78159	-0.17786	-0.45108	-0.57779	-0.20434
Suppl. Fig. 2c
Control	GABA
5.47809	6.30779
6.18135	4.56723
5.072	6.49064
5.73946	5.97339
6.14645	7.22484
8.16181	7.94684
6.08828	5.62402
5.12204	5.78728
4.78719	6.10128
6.66909	7.84178
5.59796	8.76659
5.96732	7.56804
4.83908	5.89399
6.55624	8.22075
6.89227	8.57616
5.57554

[truncated: 15 more sheets: Supplementary Figure 3, Supplementary Figure 4, Supplementary Figure 5, Supplementary Figure 6, Supplementary Figure 7, Supplementary Figure 8, Supplementary Figure 10, Supplementary Figure 11, Supplementary Figure 12, Supplementary Figure 13, Supplementary Figure 14, Supplementary Figure 15, Supplementary Figure 16, Supplementary Figure 17, Supplementary Figure 18]
